# Supplementary material for: Genomic Diversity of the Rarely Observed Genotype of the Mycobacterium tuberculosis Central Asian (CAS) Lineage 3 from North Brazil
Source: Microorganisms. 2023 Jan 4;11(1):132. doi: 10.3390/microorganisms11010132 (PMC9862801; doi:10.3390/microorganisms11010132)
Supplement: Supplementary file 1 [file microorganisms-11-00132-s001.zip › SupFile/SupplementaryTable1.xlsx]

## Sheet: SupplementaryTable1
Supplementary Table 1. Whole-genome sequencing stats for all 1,351 Mycobacterium tuberculosis genome evaluated in our study.
SampleID	Total Reads	Mapped Reads	% Mapped Reads	Genome Size	Genome GC	(Any) Total Bases	% (Any) Total Bases	(Any) GC-Content	(Any) Coverage mean	(Any) Coverage median	(Unambiguous) Total Bases	% (Unambiguous) Total Bases	(Unambiguous) GC-Content	(Unambiguous) Coverage mean	(Unambiguous) Coverage median	SNPs	Deletions	Insertions	Uncovered	Substitutions (Including Stop Codons)
431	11908090	11819979	99.26	4411532	65.61	4393676	1	65.6	261.13	258	4357196	0.99	65.5	263.13	259	1395	162	109	17856	744
1906	12910942	12811154	99.23	4411532	65.61	4392552	1	65.6	277.38	263	4349756	0.99	65.47	279.92	264	1381	130	118	18980	741
1918	12527483	12438229	99.29	4411532	65.61	4392697	1	65.6	281.59	283	4352524	0.99	65.49	283.94	284	1402	120	139	18835	753
2224	12087377	12004588	99.32	4411532	65.61	4392022	1	65.6	267.62	270	4350626	0.99	65.49	269.92	271	1387	135	131	19510	739
2248	8841953	8780481	99.3	4411532	65.61	4390675	1	65.59	187.94	188	4332119	0.98	65.44	190.24	190	1369	121	135	20857	732
2537	11328807	11252976	99.33	4411532	65.61	4390622	1	65.59	251.62	257	4341110	0.98	65.47	254.18	258	1386	120	127	20910	744
SRX473526	2064507	1951822	94.54	4411532	65.61	4401834	1	65.6	33.42	33	4201050	0.95	65.29	34.45	34	1311	148	101	9698	712
SRR7535091	2230182	2210252	99.11	4411532	65.61	4316610	0.98	65.4	35.89	31	3694840	0.84	64.75	39.77	34	1156	98	67	94922	619
SRR7535089	1684965	1670254	99.13	4411532	65.61	4329925	0.98	65.41	27.06	24	3526689	0.8	64.55	30.82	27	1105	94	48	81607	601
SRR7535088	1570365	1559580	99.31	4411532	65.61	4335799	0.98	65.42	25.14	24	3582483	0.81	64.72	28.01	27	1107	98	60	75733	600
SRR7535087	2291128	2272249	99.18	4411532	65.61	4336026	0.98	65.41	36.08	34	3750343	0.85	64.74	39.63	37	1172	106	71	75506	634
SRR7535078	4125362	4072379	98.72	4411532	65.61	4343097	0.98	65.46	65.55	64	4007762	0.91	65.03	69.17	67	1262	130	69	68435	676
SRR7535040	1561665	1487255	95.24	4411532	65.61	4330910	0.98	65.39	24.02	23	3477157	0.79	64.56	27.28	26	1075	84	47	80622	586
SRR7535037	3174798	3026412	95.33	4411532	65.61	4343231	0.98	65.44	48.62	46	3923818	0.89	64.93	52.06	49	1230	106	70	68301	670
SRR7517728	1882007	1831582	97.32	4411532	65.61	4395530	1	65.59	32.94	32	4234128	0.96	65.44	33.68	32	1385	124	106	16002	744
SRR7517710	2957218	2935500	99.27	4411532	65.61	4379395	0.99	65.56	52.89	52	4240730	0.96	65.33	54.13	53	1356	145	99	32137	725
ERR025833	1591739	1580035	99.26	4411532	65.61	4317328	0.98	65.36	22.16	21	3391188	0.77	64.44	25.25	24	1057	112	39	94204	551
SRR7517706	1814867	1790153	98.64	4411532	65.61	4383057	0.99	65.58	32.33	30	4094247	0.93	66.36	33.45	31	1285	111	77	28475	687
SRR7496529	4426551	4395109	99.29	4411532	65.61	4397481	1	65.61	177.15	175	4393096	1	65.6	177.28	175	1514	485	213	14051	807
SRR6982156	756047	752546	99.54	4411532	65.61	4349128	0.99	65.46	26.53	25	3855286	0.87	65.14	28.72	27	1217	249	138	62404	663
SRR6982010	551120	549120	99.64	4411532	65.61	4364036	0.99	65.51	20.49	20	4032418	0.91	65.26	21.55	21	1312	280	99	47496	702
SRR6964675	1847133	1832182	99.19	4411532	65.61	4377722	0.99	65.54	32.14	30	4059159	0.92	65.29	33.76	31	1306	111	72	33810	695
ERR072014	2927445	2915313	99.59	4411532	65.61	4353803	0.99	65.45	36.4	37	4163423	0.94	65.17	37.4	37	1310	99	63	57729	705
ERR072021	3412376	3389596	99.33	4411532	65.61	4361026	0.99	65.47	42.25	43	4195999	0.95	65.22	43.29	43	1341	114	70	50506	718
ERR072022	2675510	2657905	99.34	4411532	65.61	4359276	0.99	65.46	33.14	34	4156933	0.94	65.18	34.1	34	1309	121	66	52256	702
ERR072023	3093505	3073246	99.35	4411532	65.61	4355639	0.99	65.45	38.35	39	4174899	0.95	65.19	39.35	39	1260	73	70	55893	667
ERR072025	3602160	3582876	99.46	4411532	65.61	4360744	0.99	65.47	44.66	46	4201446	0.95	65.22	45.73	46	1345	120	75	50788	722
ERR072026	2903073	2886494	99.43	4411532	65.61	4352935	0.99	65.44	36.05	37	4163437	0.94	65.16	37.03	37	1254	121	75	58597	668
ERR072029	3106675	3090423	99.48	4411532	65.61	4364792	0.99	65.49	38.49	39	4194577	0.95	65.23	39.45	40	1328	109	68	46740	717
ERR072031	3050310	3029900	99.33	4411532	65.61	4365435	0.99	65.5	37.74	38	4194471	0.95	65.24	38.68	39	1303	126	69	46097	690
ERR072032	2756890	2738545	99.33	4411532	65.61	4363827	0.99	65.49	34.13	35	4176215	0.95	65.22	35.05	35	1286	109	72	47705	678
ERR072040	3235733	3217449	99.43	4411532	65.61	4365486	0.99	65.48	40.06	41	4197448	0.95	65.22	41.05	41	1270	122	84	46046	676
ERR072043	3182846	3161583	99.33	4411532	65.61	4370080	0.99	65.5	39.32	40	4203460	0.95	65.24	40.29	40	1303	59	83	41452	670
ERR072052	2738068	2726455	99.58	4411532	65.61	4367804	0.99	65.49	33.93	34	4175351	0.95	65.2	34.86	35	1286	97	56	43728	682
ERR072054	3184059	3163077	99.34	4411532	65.61	4367360	0.99	65.48	39.37	40	4195200	0.95	65.23	40.36	40	1306	78	67	44172	682
ERR072055	3990501	3966421	99.4	4411532	65.61	4378490	0.99	65.51	49.25	50	4234803	0.96	65.28	50.34	51	1312	106	74	33042	681
ERR072056	2526866	2516297	99.58	4411532	65.61	4370812	0.99	65.49	31.29	32	4167144	0.94	65.21	32.18	32	1272	101	64	40720	674
ERR072059	3089453	3073144	99.47	4411532	65.61	4359704	0.99	65.48	38.31	39	4177125	0.95	65.21	39.34	39	1317	117	67	51828	707
ERR072060	2797340	2785443	99.57	4411532	65.61	4359348	0.99	65.47	34.73	35	4161941	0.94	65.18	35.71	36	1271	112	61	52184	682
SRR6964673	1581518	1568115	99.15	4411532	65.61	4384187	0.99	65.55	27.1	25	4055968	0.92	65.3	28.4	26	1289	132	87	27345	686
ERR072062	2943334	2930943	99.58	4411532	65.61	4360811	0.99	65.47	36.62	37	4181433	0.95	65.2	37.55	38	1260	90	72	50721	678
ERR072063	3044014	3031175	99.58	4411532	65.61	4355860	0.99	65.44	37.9	39	4165372	0.94	65.16	38.93	39	1280	83	62	55672	676
ERR072064	3291253	3273972	99.47	4411532	65.61	4365401	0.99	65.47	40.86	42	4200436	0.95	65.21	41.85	42	1339	110	75	46131	712
ERR072065	2457857	2445190	99.48	4411532	65.61	4371057	0.99	65.49	30.47	31	4169656	0.95	65.21	31.31	31	1292	112	71	40475	690
ERR072066	3143233	3125956	99.45	4411532	65.61	4371207	0.99	65.5	38.95	39	4207095	0.95	65.26	39.86	40	1297	81	71	40325	672
ERR072067	3012146	3000218	99.6	4411532	65.61	4375106	0.99	65.52	37.36	38	4210359	0.95	65.27	38.24	38	1295	107	63	36426	689
ERR072068	2834760	2822993	99.58	4411532	65.61	4377633	0.99	65.52	35.14	36	4204220	0.95	65.26	36.02	36	1308	109	58	33899	699
ERR072069	2686892	2670324	99.38	4411532	65.61	4375552	0.99	65.51	33.24	34	4192748	0.95	65.26	34.09	34	1290	94	60	35980	694
ERR072070	3954218	3933609	99.48	4411532	65.61	4378472	0.99	65.54	48.96	50	4237406	0.96	65.31	50.02	50	1341	118	75	33060	720
ERR072071	3590919	3575793	99.58	4411532	65.61	4373779	0.99	65.49	44.54	45	4215736	0.96	65.25	45.6	46	1310	138	61	37753	700
ERR072072	2748860	2734236	99.47	4411532	65.61	4358659	0.99	65.47	34.18	35	4164011	0.94	65.18	35.13	35	1317	115	67	52873	707
ERR072073	1735644	1728336	99.58	4411532	65.61	4353974	0.99	65.44	21.58	22	4013860	0.91	65.14	22.45	22	1234	92	70	57558	664
ERR072074	2440270	2429213	99.55	4411532	65.61	4352463	0.99	65.43	30.39	31	4118171	0.93	65.12	31.37	31	1268	97	61	59069	677
ERR072075	2646321	2635307	99.58	4411532	65.61	4361195	0.99	65.46	32.91	33	4155871	0.94	65.16	33.86	34	1271	98	69	50337	678
ERR072076	2310811	2298625	99.47	4411532	65.61	4362578	0.99	65.49	28.68	29	4137357	0.94	65.19	29.56	29	1301	86	58	48954	696
ERR072077	2455461	2443408	99.51	4411532	65.61	4372621	0.99	65.5	30.41	31	4170148	0.95	65.22	31.24	31	1295	100	72	38911	691
ERR072078	2893885	2878777	99.48	4411532	65.61	4372377	0.99	65.52	35.87	36	4199763	0.95	65.25	36.76	37	1332	100	66	39155	717
ERR072079	2021409	2008668	99.37	4411532	65.61	4367886	0.99	65.48	25.02	25	4113681	0.93	65.2	25.82	26	1269	85	57	43646	679
ERR072080	2061434	2050939	99.49	4411532	65.61	4367738	0.99	65.48	25.53	26	4111086	0.93	65.18	26.36	26	1275	111	74	43794	681
ERR072081	2889318	2874124	99.47	4411532	65.61	4369311	0.99	65.51	35.85	36	4192933	0.95	65.24	36.77	37	1329	93	69	42221	719
ERR072084	3669086	3651504	99.52	4411532	65.61	4384761	0.99	65.54	45.25	46	4231129	0.96	65.28	46.38	46	1281	107	67	26771	693
ERR072085	4658779	4631787	99.42	4411532	65.61	4378667	0.99	65.53	57.52	58	4251942	0.96	65.29	58.72	58	1306	114	77	32865	691
ERR072091	3922719	3904230	99.53	4411532	65.61	4393174	1	65.58	48.25	48	4253444	0.96	65.33	49.32	49	1328	105	70	18358	714
ERR072092	3323240	3304056	99.42	4411532	65.61	4391255	1	65.56	40.85	41	4233548	0.96	65.29	41.85	41	1342	106	72	20277	717
ERR072094	4295808	4272395	99.45	4411532	65.61	4388054	0.99	65.58	52.69	53	4251081	0.96	65.34	53.86	54	1312	144	73	23478	706
ERR072097	3798057	3777703	99.46	4411532	65.61	4366091	0.99	65.49	47.13	48	4219908	0.96	65.26	48.17	48	1348	102	70	45441	725
ERR072099	4631236	4601044	99.35	4411532	65.61	4390076	1	65.59	56.51	54	4262908	0.97	65.34	57.73	55	1326	142	69	21456	715
ERR072101	5603462	5563634	99.29	4411532	65.61	4371516	0.99	65.49	69.36	71	4249414	0.96	65.28	70.73	71	1340	97	90	40016	696
ERR072102	3385982	3372258	99.59	4411532	65.61	4368706	0.99	65.5	42.07	43	4213902	0.96	65.26	43.03	43	1324	94	68	42826	712
ERR072108	3585431	3566653	99.48	4411532	65.61	4361934	0.99	65.45	44.56	45	4196005	0.95	65.2	45.67	46	1292	123	62	49598	687
ERR108163	2486416	2473836	99.49	4411532	65.61	4401340	1	65.62	41.66	42	4322296	0.98	65.49	42.13	42	1395	154	118	10192	760
ERR108164	2935536	2920615	99.49	4411532	65.61	4401580	1	65.62	49.18	50	4335453	0.98	65.51	49.65	50	1421	158	94	9952	774
ERR124645	9399627	9353824	99.51	4411532	65.61	4391813	1	65.62	163.65	169	4343767	0.98	65.55	164.8	169	1442	232	104	19719	775
ERR124646	5715866	5688653	99.52	4411532	65.61	4393441	1	65.62	99.45	102	4321960	0.98	65.5	100.56	103	1415	231	106	18091	757
ERR126598	7125789	7084327	99.42	4411532	65.61	4402361	1	65.62	120.22	123	4352790	0.99	65.54	121.11	123	1436	210	104	9171	777
ERR126604	7105919	7066111	99.44	4411532	65.61	4404148	1	65.62	119.74	123	4354152	0.99	65.53	120.62	123	1433	193	103	7384	775
ERR126616	5927506	5897046	99.49	4411532	65.61	4407240	1	65.61	100.19	102	4348648	0.99	65.52	101.09	103	1431	192	107	4292	772
ERR126617	4625912	4601424	99.47	4411532	65.61	4400972	1	65.62	77.92	79	4333958	0.98	65.51	78.67	80	1454	195	102	10560	788
ERR126620	5282547	5255514	99.49	4411532	65.61	4402137	1	65.62	89.17	91	4336279	0.98	65.52	90.06	91	1407	172	99	9395	761
ERR126633	7025524	6982575	99.39	4411532	65.61	4405337	1	65.61	118.32	117	4354107	0.99	65.53	119.23	117	1449	188	99	6195	791
ERR126640	6698195	6663172	99.48	4411532	65.61	4401992	1	65.62	113.05	115	4350821	0.99	65.54	113.91	116	1488	207	99	9540	811
ERR126644	6928480	6892757	99.48	4411532	65.61	4402807	1	65.62	116.9	119	4353971	0.99	65.54	117.72	119	1453	211	104	8725	782
ERR1367622	5317694	5225551	98.27	4411532	65.61	4367981	0.99	65.55	86.27	86	4180004	0.95	65.31	89.09	88	1333	163	89	43551	715
ERR1367625	2078042	2058979	99.08	4411532	65.61	4362181	0.99	65.51	34.95	35	4032885	0.91	65.19	36.75	36	1259	125	83	49351	674
ERR1367628	5292946	5247557	99.14	4411532	65.61	4378577	0.99	65.56	88.43	89	4204942	0.95	65.34	91	90	1336	163	91	32955	717
ERR1367631	4554338	4494177	98.68	4411532	65.61	4371972	0.99	65.54	74.93	74	4170186	0.95	65.29	77.5	76	1337	163	87	39560	710
ERR1367649	5207518	5164414	99.17	4411532	65.61	4373724	0.99	65.55	87.36	88	4184458	0.95	65.31	90.18	89	1329	148	79	37808	709
ERR161040	2691064	2680511	99.61	4411532	65.61	4401780	1	65.61	44.9	46	4269684	0.97	65.42	45.72	46	1359	184	100	9752	732
ERR161053	1905282	1896078	99.52	4411532	65.61	4403513	1	65.61	31.61	32	4220599	0.96	65.39	32.34	32	1361	149	89	8019	744
ERR161061	1867530	1858237	99.5	4411532	65.61	4402871	1	65.61	31.03	31	4214802	0.96	65.37	31.77	32	1341	131	96	8661	732
ERR161062	2165062	2151268	99.36	4411532	65.61	4400619	1	65.6	35.96	36	4232171	0.96	65.39	36.79	37	1353	165	96	10913	718
ERR161064	1971080	1960625	99.47	4411532	65.61	4404487	1	65.61	32.71	33	4218053	0.96	65.37	33.51	33	1329	151	102	7045	720
ERR161065	2108292	2096559	99.44	4411532	65.61	4400521	1	65.62	35.14	36	4232400	0.96	65.39	35.93	36	1365	171	105	11011	740
ERR161072	1632801	1624793	99.51	4411532	65.61	4403340	1	65.61	27.14	27	4182056	0.95	65.37	27.87	28	1331	138	85	8192	730
ERR161079	2194568	2181998	99.43	4411532	65.61	4402380	1	65.61	36.5	37	4240228	0.96	65.42	37.3	37	1344	175	107	9152	723
ERR161082	2522184	2509841	99.51	4411532	65.61	4401663	1	65.61	42.04	43	4263485	0.97	65.42	42.83	43	1359	175	104	9869	731
ERR161083	3237954	3222213	99.51	4411532	65.61	4403941	1	65.61	54.01	55	4289906	0.97	65.45	54.88	55	1393	198	107	7591	754
ERR161086	1966885	1896208	96.41	4411532	65.61	4400637	1	65.61	31.72	32	4223323	0.96	65.41	32.43	32	1335	184	70	10895	718
ERR161107	3835921	3817594	99.52	4411532	65.61	4396165	1	65.62	64.01	65	4292773	0.97	65.46	64.98	66	1395	189	103	15367	757
ERR161118	2346252	2334875	99.52	4411532	65.61	4408020	1	65.61	39.56	40	4256220	0.96	65.4	40.42	40	1355	138	93	3512	739
ERR161145	2066042	2054258	99.43	4411532	65.61	4391804	1	65.61	34.92	35	4214221	0.96	65.36	35.81	35	1327	152	90	19728	720
ERR161167	2109162	2099247	99.53	4411532	65.61	4397140	1	65.62	35.66	36	4228551	0.96	65.39	36.52	37	1328	201	96	14392	709
ERR161169	1930107	1920230	99.49	4411532	65.61	4401900	1	65.61	32.56	33	4213806	0.96	65.35	33.42	33	1319	163	77	9632	713
ERR161192	1964485	1954742	99.5	4411532	65.61	4400643	1	65.61	33.16	33	4222565	0.96	65.37	33.99	34	1315	171	101	10889	705
ERR161198	2177844	2167925	99.54	4411532	65.61	4401299	1	65.61	36.76	37	4231886	0.96	65.39	37.63	37	1333	176	87	10233	721
ERR161199	2106248	2092707	99.36	4411532	65.61	4400002	1	65.61	35.53	36	4225858	0.96	65.37	36.43	36	1339	174	108	11530	714
ERR161200	2337951	2323646	99.39	4411532	65.61	4398814	1	65.62	39.45	40	4241125	0.96	65.39	40.37	40	1374	201	102	12718	747
ERR1633815	2044959	2033118	99.42	4411532	65.61	4400901	1	65.62	32.21	28	4157454	0.94	65.34	33.27	29	1304	141	41	10631	718
ERR1633834	2759588	2743143	99.4	4411532	65.61	4389824	1	65.61	47.76	47	4237375	0.96	65.32	48.91	47	1365	172	104	21708	743
ERR1633926	2548559	2531366	99.33	4411532	65.61	4398066	1	65.6	43.9	44	4241948	0.96	65.32	44.94	44	1350	163	105	13466	726
ERR163939	2135488	2123705	99.45	4411532	65.61	4399210	1	65.6	36.2	37	4204104	0.95	65.33	37.2	37	1310	164	93	12322	698
ERR163945	2711114	2694583	99.39	4411532	65.61	4406126	1	65.61	45.83	47	4253111	0.96	65.38	46.85	47	1363	136	97	5406	748
ERR163961	1382483	1374321	99.41	4411532	65.61	4399111	1	65.6	23.39	24	4051571	0.92	65.21	24.41	24	1253	105	90	12421	693
ERR163966	1519475	1509848	99.37	4411532	65.61	4389682	1	65.6	25.76	26	4077658	0.92	65.22	26.82	26	1280	127	76	21850	690
ERR163973	2097896	2085517	99.41	4411532	65.61	4398195	1	65.61	35.51	36	4205098	0.95	65.35	36.45	36	1366	171	96	13337	735
ERR163974	1903836	1893774	99.47	4411532	65.61	4398417	1	65.61	32.18	33	4181571	0.95	65.32	33.11	33	1325	161	109	13115	714
ERR163976	2141298	2129383	99.44	4411532	65.61	4391969	1	65.6	36.33	37	4201336	0.95	65.32	37.3	37	1333	130	89	19563	727
ERR163978	2387793	2374220	99.43	4411532	65.61	4402410	1	65.6	40.38	41	4222990	0.96	65.34	41.43	41	1328	179	93	9122	715
ERR171128	4129252	4074100	98.66	4411532	65.61	4402235	1	65.61	69.92	72	4291317	0.97	65.4	71.14	72	1375	200	107	9297	741
ERR176455	1584418	1575018	99.41	4411532	65.61	4350376	0.99	65.45	26.67	26	4008054	0.91	65.11	27.93	27	1261	143	66	61156	677
ERR176466	2646449	2631386	99.43	4411532	65.61	4365419	0.99	65.48	44.35	45	4174831	0.95	65.23	45.6	46	1335	177	97	46113	712
ERR176471	2096767	2075818	99	4411532	65.61	4351456	0.99	65.43	34.94	35	4109126	0.93	65.19	36.12	36	1286	169	85	60076	686
ERR176479	2401095	2389658	99.52	4411532	65.61	4378553	0.99	65.51	39.99	39	4182790	0.95	65.31	41.05	40	1313	151	91	32979	709
ERR176481	1456011	1448874	99.51	4411532	65.61	4374090	0.99	65.5	24.24	24	4027563	0.91	65.23	25.27	25	1240	151	69	37442	666
ERR176497	1908571	1897287	99.41	4411532	65.61	4359895	0.99	65.44	31.97	32	4106066	0.93	65.18	33.08	33	1276	133	103	51637	678
SRR6964668	2130787	2097684	98.45	4411532	65.61	4373052	0.99	65.53	36.35	35	4141574	0.94	65.27	37.71	36	1291	147	79	38480	694
ERR176504	1669205	1660011	99.45	4411532	65.61	4362992	0.99	65.5	27.73	27	4071050	0.92	65.24	28.74	28	1273	174	93	48540	689
ERR176523	1987809	1958015	98.5	4411532	65.61	4366361	0.99	65.47	32.91	32	4128618	0.94	65.25	33.97	33	1298	119	77	45171	705
ERR176528	2442013	2427896	99.42	4411532	65.61	4358613	0.99	65.49	40.93	41	4159532	0.94	65.25	42.12	42	1311	128	92	52919	699
ERR176576	1456251	1449481	99.54	4411532	65.61	4366570	0.99	65.46	24.18	24	3990335	0.9	65.21	25.32	25	1222	116	66	44962	671
ERR176577	2267336	2255864	99.49	4411532	65.61	4346772	0.99	65.43	37.84	38	4085434	0.93	65.13	39.31	39	1265	134	84	64760	680
ERR176600	1603474	1592061	99.29	4411532	65.61	4366796	0.99	65.47	26.61	27	4023245	0.91	65.15	27.82	27	1240	153	74	44736	672
ERR176601	2412102	2392367	99.18	4411532	65.61	4374636	0.99	65.51	39.89	40	4146642	0.94	65.25	41.21	40	1333	147	92	36896	725
ERR176603	1496199	1487867	99.44	4411532	65.61	4345285	0.98	65.42	24.94	25	3973863	0.9	65.11	26.12	26	1240	133	77	66247	659
ERR176646	2781553	2668713	95.94	4411532	65.61	4402238	1	65.61	45.34	44	4215504	0.96	65.36	46.63	45	1335	151	90	9294	729
ERR176648	2271192	2259023	99.46	4411532	65.61	4404185	1	65.6	38.39	38	4202407	0.95	65.35	39.54	39	1326	157	91	7347	716
ERR176657	1231021	1222266	99.29	4411532	65.61	4388857	0.99	65.59	20.85	21	3980020	0.9	65.25	21.97	22	1218	131	91	22675	651
ERR176662	1791627	1781173	99.42	4411532	65.61	4387975	0.99	65.6	30.32	31	4157054	0.94	65.35	31.28	31	1291	144	89	23557	693
SRR6964666	1723449	1704679	98.91	4411532	65.61	4379427	0.99	65.55	29.22	27	4095250	0.93	65.28	30.54	28	1276	120	77	32105	686
SRR6964665	2178422	2151958	98.79	4411532	65.61	4375654	0.99	65.53	37.47	38	4210544	0.95	65.29	38.51	38	1317	124	89	35878	713
SRR6964663	2790988	2752644	98.63	4411532	65.61	4384832	0.99	65.55	48.12	48	4253522	0.96	65.35	49.2	49	1384	143	94	26700	746
SRR6964659	1645180	1624191	98.72	4411532	65.61	4380482	0.99	65.54	27.57	25	4028766	0.91	65.26	29.16	26	1260	128	66	31050	682
ERR176704	1296019	1289416	99.49	4411532	65.61	4388027	0.99	65.59	21.95	22	4000033	0.91	65.23	23.08	23	1238	111	79	23505	673
ERR176716	2691219	2676806	99.46	4411532	65.61	4404669	1	65.6	45.53	46	4232941	0.96	65.38	46.7	47	1333	146	73	6863	726
ERR176731	1743843	1727440	99.06	4411532	65.61	4389153	0.99	65.6	29.42	30	4144579	0.94	65.35	30.4	30	1288	153	99	22379	692
SRR6964653	1321586	1305373	98.77	4411532	65.61	4361692	0.99	65.49	23.06	23	3854828	0.87	65.07	24.7	24	1205	99	59	49840	645
ERR176785	1503726	1410756	93.82	4411532	65.61	4390806	1	65.58	23.76	22	3929612	0.89	65.14	25.38	23	1231	123	84	20726	668
ERR176791	1367433	1354741	99.07	4411532	65.61	4397539	1	65.59	22.72	23	3988429	0.9	65.21	23.96	24	1234	147	71	13993	666
ERR176825	2295352	2281155	99.38	4411532	65.61	4392341	1	65.59	38.25	39	4186303	0.95	65.35	39.37	39	1329	150	103	19191	707
ERR181692	2342569	2329795	99.45	4411532	65.61	4395095	1	65.62	39.81	40	4237099	0.96	65.39	40.7	40	1327	169	92	16437	714
ERR181693	1837851	1829445	99.54	4411532	65.61	4393892	1	65.62	31.27	32	4201348	0.95	65.37	32.07	32	1307	175	90	17640	700
ERR181713	1774623	1766001	99.51	4411532	65.61	4394391	1	65.61	30.15	30	4190041	0.95	65.36	30.96	31	1308	148	84	17141	707
ERR181715	1986378	1976124	99.48	4411532	65.61	4400103	1	65.61	33.7	34	4211857	0.95	65.38	34.58	35	1301	161	104	11429	701
ERR181717	2809421	2796241	99.53	4411532	65.61	4403673	1	65.61	47.62	48	4275130	0.97	65.42	48.5	49	1363	169	95	7859	729
ERR181718	2296609	2284827	99.49	4411532	65.61	4394083	1	65.62	39	39	4238668	0.96	65.4	39.85	40	1321	174	102	17449	711
ERR181736	2526551	2513337	99.48	4411532	65.61	4399824	1	65.61	42.84	43	4260054	0.97	65.42	43.67	44	1378	136	100	11708	740
ERR181751	1492623	1485110	99.5	4411532	65.61	4401622	1	65.61	25.3	25	4139201	0.94	65.35	26.11	26	1298	125	85	9910	708
ERR181771	1887818	1648374	87.32	4411532	65.61	4310600	0.98	65.31	28.85	29	3652057	0.83	64.37	32.24	32	1150	158	85	100932	615
ERR181773	2881146	2867168	99.51	4411532	65.61	4370013	0.99	65.48	49.38	51	4214483	0.96	65.24	50.6	51	1340	130	93	41519	728
ERR181790	1907494	1896875	99.44	4411532	65.61	4390951	1	65.58	32.49	32	4185312	0.95	65.3	33.42	33	1327	176	90	20581	718
ERR181797	1824127	1814672	99.48	4411532	65.61	4399300	1	65.59	30.96	31	4194113	0.95	65.35	31.79	31	1322	108	85	12232	723
ERR181800	1798124	1788088	99.44	4411532	65.61	4385265	0.99	65.54	30.67	30	4156752	0.94	65.26	31.69	31	1280	153	99	26267	691
ERR181802	1911215	1901078	99.47	4411532	65.61	4380004	0.99	65.56	32.68	33	4176484	0.95	65.29	33.62	33	1329	144	99	31528	709
ERR181806	2911813	2897664	99.51	4411532	65.61	4389906	1	65.57	49.42	48	4256871	0.96	65.37	50.38	49	1355	141	88	21626	742
ERR181808	1892387	1882961	99.5	4411532	65.61	4378251	0.99	65.55	32.35	33	4169577	0.95	65.28	33.3	33	1302	139	86	33281	703
ERR181812	1630528	1622372	99.5	4411532	65.61	4394481	1	65.57	27.68	28	4154742	0.94	65.33	28.54	28	1283	169	106	17051	693
ERR181830	3803209	3781466	99.43	4411532	65.61	4381114	0.99	65.53	65.01	65	4253596	0.96	65.31	66.39	65	1371	147	111	30418	745
ERR181842	4198901	4176169	99.46	4411532	65.61	4352896	0.99	65.44	72.4	75	4190120	0.95	65.14	74.51	76	1322	176	99	58636	705
ERR181846	1665579	1657417	99.51	4411532	65.61	4389266	0.99	65.56	28.41	29	4146089	0.94	65.28	29.36	29	1319	161	115	22266	708
ERR181852	2722022	2709845	99.55	4411532	65.61	4377869	0.99	65.55	46.53	47	4235430	0.96	65.33	47.52	47	1330	177	108	33663	720
ERR181854	2836071	2821949	99.5	4411532	65.61	4351516	0.99	65.44	48.76	50	4136432	0.94	65.07	50.5	51	1288	163	90	60016	692
ERR181856	2737684	2724519	99.52	4411532	65.61	4381078	0.99	65.51	46.66	48	4224880	0.96	65.28	47.78	48	1330	162	99	30454	715
ERR181864	3117808	2516599	80.72	4411532	65.61	4360925	0.99	65.48	43.49	44	4192775	0.95	65.24	44.63	45	1349	156	109	50607	712
ERR181883	2066088	2045900	99.02	4411532	65.61	4405882	1	65.61	35.59	36	4243503	0.96	65.4	36.37	36	1344	184	96	5650	727
ERR181892	1630701	1618216	99.23	4411532	65.61	4405279	1	65.61	28.14	28	4188784	0.95	65.36	28.92	29	1321	142	88	6253	706
ERR181893	1828332	1812566	99.14	4411532	65.61	4397570	1	65.61	31.58	32	4210199	0.95	65.37	32.36	32	1341	178	104	13962	720
ERR181906	1697700	1620948	95.48	4411532	65.61	4401912	1	65.61	28.18	28	4182092	0.95	65.35	29	29	1350	161	104	9620	726
ERR181919	1880344	1868201	99.35	4411532	65.61	4397235	1	65.61	32.54	33	4218697	0.96	65.38	33.32	33	1352	162	98	14297	737
ERR181945	2564840	2552136	99.5	4411532	65.61	4409510	1	65.61	44.36	45	4271259	0.97	65.43	45.23	45	1385	159	93	2022	749
ERR181952	2717876	2700062	99.34	4411532	65.61	4403790	1	65.61	47.02	47	4280757	0.97	65.44	47.84	48	1392	159	100	7742	735
ERR181953	2626313	2611677	99.44	4411532	65.61	4408173	1	65.61	45.41	46	4275334	0.97	65.43	46.27	46	1404	191	112	3359	756
ERR181970	2336794	2323992	99.45	4411532	65.61	4399481	1	65.61	39.61	40	4237738	0.96	65.4	40.47	40	1384	184	86	12051	744
ERR181994	2492211	2478093	99.43	4411532	65.61	4402500	1	65.61	42.42	42	4250266	0.96	65.39	43.33	43	1347	193	115	9032	728
ERR182013	1769570	1757028	99.29	4411532	65.61	4399307	1	65.59	30.08	30	4180691	0.95	65.32	30.97	31	1301	155	83	12225	693
ERR182032	2029613	2019147	99.48	4411532	65.61	4380230	0.99	65.52	34.73	35	4188268	0.95	65.27	35.68	36	1326	125	94	31302	722
ERR182044	1944781	1933929	99.44	4411532	65.61	4357729	0.99	65.48	33.46	33	4140123	0.94	65.2	34.52	34	1272	174	80	53803	683
ERR190333	2280500	2268876	99.49	4411532	65.61	4403584	1	65.61	39.38	40	4299325	0.97	65.47	39.91	40	1389	191	109	7948	752
ERR190341	4878010	4853510	99.5	4411532	65.61	4403817	1	65.62	84.56	86	4347804	0.99	65.52	85.24	86	1436	192	110	7715	775
ERR190347	2566708	2553295	99.48	4411532	65.61	4396434	1	65.62	44.58	45	4304449	0.98	65.49	45.13	45	1377	162	120	15098	740
ERR190357	3644579	3626229	99.5	4411532	65.61	4397604	1	65.62	63.07	63	4331279	0.98	65.53	63.62	63	1422	191	106	13928	775
ERR190372	2521378	2507904	99.47	4411532	65.61	4394038	1	65.62	43.76	44	4291521	0.97	65.46	44.4	45	1376	189	104	17494	741
ERR190391	5584614	5540436	99.21	4411532	65.61	4408034	1	65.61	96.48	87	4348474	0.99	65.52	97.4	88	1433	145	103	3498	782
ERR190394	2614809	2601259	99.48	4411532	65.61	4397756	1	65.62	45.32	46	4298443	0.97	65.47	45.94	46	1388	166	103	13776	755
ERR190402	3386190	3367027	99.43	4411532	65.61	4403942	1	65.61	58.63	58	4326781	0.98	65.48	59.3	59	1412	162	97	7590	753
ERR190404	2906531	2889779	99.42	4411532	65.61	4408078	1	65.61	50.27	51	4317244	0.98	65.49	50.94	51	1393	181	100	3454	750
ERR190407	4713797	4689275	99.48	4411532	65.61	4408679	1	65.61	81.53	83	4339646	0.98	65.53	82.41	83	1432	196	103	2853	780
ERR190408	3476434	3441831	99	4411532	65.61	4404867	1	65.61	60	61	4330042	0.98	65.5	60.65	61	1417	185	107	6665	765
ERR211997	1905800	1758278	92.26	4411532	65.61	4391682	1	65.61	30.07	30	4229635	0.96	65.4	30.72	30	1338	172	101	19850	723
ERR212007	2615149	2599682	99.41	4411532	65.61	4400112	1	65.62	44.26	44	4302420	0.98	65.5	44.85	44	1380	177	108	11420	743
ERR212017	2401398	2388219	99.45	4411532	65.61	4395545	1	65.62	40.85	41	4274402	0.97	65.43	41.58	41	1349	162	98	15987	724
ERR212024	2565043	2551041	99.45	4411532	65.61	4406747	1	65.61	43.5	44	4294582	0.97	65.44	44.22	44	1383	138	105	4785	752
ERR212026	1580321	1571096	99.42	4411532	65.61	4401119	1	65.6	26.78	27	4200545	0.95	65.35	27.5	27	1309	155	108	10413	707
ERR212029	1982138	1965205	99.15	4411532	65.61	4392384	1	65.61	33.67	29	4192451	0.95	65.33	34.72	30	1311	141	81	19148	700
ERR212031	1782889	1770419	99.3	4411532	65.61	4402008	1	65.61	30.2	30	4236704	0.96	65.38	30.88	31	1340	175	102	9524	723
ERR212139	2747699	2731254	99.4	4411532	65.61	4403030	1	65.61	44.25	44	4239598	0.96	65.39	45.27	45	1357	146	80	8502	739
ERR212146	2359291	2347136	99.48	4411532	65.61	4396350	1	65.62	37.36	36	4229888	0.96	65.45	38.14	36	1345	157	82	15182	726
ERR212170	1660698	1653616	99.57	4411532	65.61	4396642	1	65.61	26.7	26	4102842	0.93	65.38	27.73	27	1266	138	75	14890	683
ERR2124098	3243187	3187644	98.29	4411532	65.61	4397827	1	65.61	46.47	42	4179304	0.95	65.25	48.12	43	1313	134	75	13705	720
ERR2145489	1777369	1716215	96.56	4411532	65.61	4359421	0.99	65.47	25.49	25	3990257	0.9	65.07	26.71	26	1247	124	80	52111	668
ERR2145493	1892108	1869344	98.8	4411532	65.61	4343761	0.98	65.42	27.9	28	3980131	0.9	65.04	29.24	28	1239	115	86	67771	663
SRR6964652	1654639	1631225	98.58	4411532	65.61	4374466	0.99	65.51	28.57	28	4042767	0.92	65.19	30	29	1273	116	81	37066	676
ERR2145502	1710697	1689965	98.79	4411532	65.61	4349395	0.99	65.43	25.01	25	3948717	0.9	65.01	26.32	26	1195	72	52	62137	628
ERR2145503	2644794	2616994	98.95	4411532	65.61	4348096	0.99	65.42	38.66	39	4092788	0.93	65.11	40.08	39	1244	85	94	63436	636
ERR2145508	1955698	1924956	98.43	4411532	65.61	4346062	0.99	65.41	28.66	28	3987884	0.9	65.03	30.09	29	1257	128	89	65470	681
ERR2145513	2065694	2012122	97.41	4411532	65.61	4353185	0.99	65.46	30.44	30	4040223	0.92	65.06	31.87	31	1240	97	75	58347	669
SRR6964643	2413256	2356386	97.64	4411532	65.61	4365407	0.99	65.51	40.14	40	4098616	0.93	65.28	41.9	41	1289	129	75	46125	691
ERR2145523	1750945	1719382	98.2	4411532	65.61	4349921	0.99	65.44	25.54	25	3956428	0.9	65.01	26.89	26	1243	97	74	61611	664
ERR216906	1388079	1360026	97.98	4411532	65.61	4393215	1	65.58	24.18	17	3602030	0.82	64.58	27.81	19	1116	109	60	18317	608
ERR216934	1789491	1523663	85.15	4411532	65.61	4398659	1	65.6	26.95	24	4110864	0.93	65.2	28.15	24	1276	119	82	12873	690
ERR216937	1415999	1405441	99.25	4411532	65.61	4395749	1	65.6	24.9	22	4035952	0.91	65.13	26.3	22	1275	144	103	15783	690
ERR216939	1407892	1395506	99.12	4411532	65.61	4404504	1	65.6	24.59	21	4050282	0.92	65.21	25.88	22	1285	142	100	7028	697
ERR216973	1177952	1166226	99	4411532	65.61	4394483	1	65.6	20.39	16	3533456	0.8	64.53	23.49	18	1089	107	61	17049	583
SRR6964642	3596340	3523006	97.96	4411532	65.61	4359952	0.99	65.5	60.97	62	4147738	0.94	65.12	63.45	64	1303	176	87	51580	701
ERR216981	1371046	1356009	98.9	4411532	65.61	4399574	1	65.6	23.39	18	3783399	0.86	64.77	25.85	20	1159	115	79	11958	625
ERR2179834	1879688	1606101	85.45	4411532	65.61	4392032	1	65.6	37.95	34	4308033	0.98	65.44	38.53	34	1409	172	123	19500	747
ERR2179836	2355647	2088375	88.65	4411532	65.61	4401673	1	65.62	50.64	48	4356952	0.99	65.53	51.01	48	1411	180	86	9859	753
ERR2179839	2739502	2538941	92.68	4411532	65.61	4403115	1	65.61	61.59	56	4363877	0.99	65.51	62.07	56	1404	184	108	8417	751
ERR2179840	2894196	2753128	95.13	4411532	65.61	4398529	1	65.61	62.5	59	4365275	0.99	65.52	62.92	59	1404	185	90	13003	739
ERR2179841	2272808	2178816	95.86	4411532	65.61	4396312	1	65.61	49.4	47	4364958	0.99	65.52	49.7	47	1389	150	107	15220	741
SRR6964641	3343025	3290163	98.42	4411532	65.61	4354581	0.99	65.46	57.64	53	4132756	0.94	65.1	60.01	55	1320	121	98	56951	713
ERR2179844	1968912	1849290	93.92	4411532	65.61	4398119	1	65.61	39.93	38	4352846	0.99	65.52	40.26	38	1392	167	121	13413	731
ERR2179847	3469911	3081134	88.8	4411532	65.61	4403004	1	65.62	73.02	68	4369606	0.99	65.67	73.49	68	1443	224	142	8528	779
ERR2179851	2372993	2169183	91.41	4411532	65.61	4393222	1	65.61	45.9	44	4369858	0.99	65.56	46.1	44	1438	136	74	18310	776
ERR2179856	2450649	2022595	82.53	4411532	65.61	4403736	1	65.62	40.64	37	4380686	0.99	65.59	40.8	37	1403	166	94	7796	747
ERR2179859	1568748	1262875	80.5	4411532	65.61	4392895	1	65.61	26.93	24	4229614	0.96	65.43	27.66	25	1343	153	113	18637	724
ERR2179860	1840193	1656684	90.03	4411532	65.61	4398971	1	65.61	37.62	35	4361605	0.99	65.56	37.86	35	1440	192	128	12561	784
ERR221576	2235651	2224303	99.49	4411532	65.61	4400580	1	65.62	38.38	38	4311756	0.98	65.51	38.8	38	1438	182	112	10952	779
ERR221587	2025232	2014309	99.46	4411532	65.61	4402139	1	65.62	34.93	35	4292375	0.97	65.5	35.44	35	1371	205	104	9393	743
ERR221591	2344271	2333926	99.56	4411532	65.61	4405162	1	65.62	40.38	40	4318067	0.98	65.53	40.83	40	1432	169	123	6370	783
ERR221637	4777794	4745737	99.33	4411532	65.61	4410851	1	65.61	82.36	83	4352938	0.99	65.52	83.1	83	1404	165	112	681	745
ERR221642	5210745	5173533	99.29	4411532	65.61	4403220	1	65.61	89.95	91	4351348	0.99	65.51	90.66	91	1411	187	117	8312	746
ERR221661	5347535	5321128	99.51	4411532	65.61	4401339	1	65.62	92.42	94	4353545	0.99	65.54	93.07	94	1493	188	125	10193	808
ERR221664	5037526	5012415	99.5	4411532	65.61	4409805	1	65.61	86.95	89	4351425	0.99	65.53	87.74	89	1469	190	103	1727	798
SRR6964640	1622163	1565748	96.52	4411532	65.61	4314831	0.98	65.37	26.43	23	3266287	0.74	63.54	32.84	30	1050	93	47	96701	552
SRR6964639	1584383	1570268	99.11	4411532	65.61	4369800	0.99	65.52	27.18	27	4103306	0.93	65.3	28.31	28	1269	116	89	41732	690
SRR6964636	3048701	3002191	98.47	4411532	65.61	4362462	0.99	65.49	52.03	49	4145572	0.94	65.12	54.12	51	1322	125	88	49070	718
ERR234153	2185365	2161742	98.92	4411532	65.61	4029674	0.91	64.71	29.83	24	2330608	0.53	62.81	42.54	37	719	65	32	381858	375
SRR6964635	1141622	1132431	99.19	4411532	65.61	4352786	0.99	65.52	20.05	20	3765770	0.85	65.27	21.62	21	1178	106	48	58746	639
ERR234167	1414693	1405802	99.37	4411532	65.61	4345524	0.99	65.45	20.78	18	3211581	0.73	64.27	24.6	22	1017	99	40	66008	543
ERR234168	2128347	2111880	99.23	4411532	65.61	4301372	0.98	65.28	31.25	29	3545141	0.8	64.3	35.4	33	1105	100	45	110160	555
SRR6964634	4499272	4368734	97.1	4411532	65.61	4378528	0.99	65.52	73.81	73	4227175	0.96	65.25	75.92	75	1353	136	87	33004	733
SRR6964627	2199510	2157922	98.11	4411532	65.61	4362237	0.99	65.53	37.7	38	4128869	0.94	65.25	39.14	38	1258	106	70	49295	676
ERR234189	1632464	1613082	98.81	4411532	65.61	3950042	0.9	64.59	22.36	18	1975978	0.45	62.42	34.22	30	619	47	30	461490	313
ERR234195	1699906	1684981	99.12	4411532	65.61	4109441	0.93	64.98	22.82	16	2313346	0.52	63.05	34.61	29	723	85	24	302091	389
ERR234196	1901985	1887092	99.22	4411532	65.61	4324749	0.98	65.37	27.65	26	3534512	0.8	64.35	31.28	29	1103	98	43	86783	569
SRR6964625	2132479	2110673	98.98	4411532	65.61	4378064	0.99	65.54	36.58	34	4136285	0.94	65.33	38.03	35	1292	93	105	33468	691
SRR6964624	1963849	1944829	99.03	4411532	65.61	4371708	0.99	65.52	33.97	33	4125087	0.94	65.31	35.31	34	1288	122	99	39824	699
ERR234695	5970825	5941784	99.51	4411532	65.61	4410034	1	65.62	101.52	104	4364324	0.99	65.55	102.24	104	1450	160	104	1498	771
SRR6964623	2245008	2218024	98.8	4411532	65.61	4380566	0.99	65.55	38.58	36	4145425	0.94	65.36	40.07	37	1309	133	93	30966	704
SRR6964622	2381750	2351592	98.73	4411532	65.61	4372762	0.99	65.52	40.88	41	4183516	0.95	65.3	42.16	42	1305	116	101	38770	692
SRR6964621	1723338	1708533	99.14	4411532	65.61	4380075	0.99	65.53	29.88	28	4020646	0.91	65.31	31.61	29	1255	125	87	31457	675
ERR2704678	1850630	1831734	98.98	4411532	65.61	4392200	1	65.6	47.18	47	4352597	0.99	65.51	47.54	47	1458	221	144	19332	793
ERR2704693	1530699	1516477	99.07	4411532	65.61	4396432	1	65.6	39.21	39	4322661	0.98	65.48	39.72	39	1400	233	144	15100	730
SRR6964620	1857084	1830687	98.58	4411532	65.61	4368393	0.99	65.52	31.72	31	4088745	0.93	65.31	33.15	32	1302	107	88	43139	710
ERR2851365	1552435	1539745	99.18	4411532	65.61	4384221	0.99	65.55	48.74	47	4293538	0.97	65.33	49.64	48	1404	420	130	27311	741
ERR2851369	664114	648141	97.59	4411532	65.61	4347854	0.99	65.48	23.15	23	3910676	0.89	65.09	24.76	24	1242	305	162	63678	670
ERR323050	1761535	1749243	99.3	4411532	65.61	4399873	1	65.61	29.31	29	4157886	0.94	65.36	30.18	30	1303	149	81	11659	703
ERR323052	2783543	2766846	99.4	4411532	65.61	4394460	1	65.62	46.47	46	4244095	0.96	65.42	47.43	47	1345	165	103	17072	716
ERR323065	2567596	2552627	99.42	4411532	65.61	4400400	1	65.61	42.83	44	4229053	0.96	65.36	43.88	44	1345	190	88	11132	722
ERR323074	1917933	1907486	99.46	4411532	65.61	4398286	1	65.59	32.03	32	4156313	0.94	65.28	33.1	33	1323	117	80	13246	721
ERR323097	2974541	2928503	98.45	4411532	65.61	4393788	1	65.61	49.27	50	4236507	0.96	65.37	50.41	50	1344	157	99	17744	721
ERR323099	2113267	2096132	99.19	4411532	65.61	4400210	1	65.6	35.16	35	4181929	0.95	65.31	36.25	36	1335	135	95	11322	725
ERR400314	1951414	1942684	99.55	4411532	65.61	4403937	1	65.6	53.19	53	4197547	0.95	65.4	54.68	54	1341	183	136	7595	703
ERR400328	1205627	1198714	99.43	4411532	65.61	4395269	1	65.59	32.71	33	4083294	0.93	65.3	34.07	34	1303	251	118	16263	702
ERR400330	1233238	1227409	99.53	4411532	65.61	4399577	1	65.6	33.4	34	4103878	0.93	65.33	34.69	35	1332	211	147	11955	710
ERR400337	2044382	2032627	99.43	4411532	65.61	4398114	1	65.61	55.61	57	4194407	0.95	65.36	57.21	58	1353	229	159	13418	699
ERR400347	1559884	1552258	99.51	4411532	65.61	4392701	1	65.61	42.6	44	4147126	0.94	65.36	44.06	44	1348	208	160	18831	722
ERR400348	1427578	1422572	99.65	4411532	65.61	4389605	1	65.6	38.97	40	4129633	0.94	65.36	40.34	41	1355	182	121	21927	717
ERR400357	1752867	1742808	99.43	4411532	65.61	4388900	0.99	65.58	47.87	49	4165905	0.94	65.33	49.41	50	1339	234	159	22632	708
ERR400369	1996226	1987300	99.55	4411532	65.61	4400876	1	65.6	54.61	56	4199324	0.95	65.36	56.21	57	1331	253	146	10656	706
ERR400370	1480165	1471523	99.42	4411532	65.61	4396066	1	65.6	40.12	41	4131880	0.94	65.31	41.6	42	1339	259	147	15466	715
ERR400376	1596858	1587527	99.42	4411532	65.61	4384669	0.99	65.55	41.97	42	4182891	0.95	65.28	43.34	43	1380	199	147	26863	746
ERR400383	1997109	1984280	99.36	4411532	65.61	4305474	0.98	65.31	44.71	45	3870912	0.88	64.96	47.48	47	1197	144	89	106058	637
ERR400390	3344734	3320828	99.29	4411532	65.61	4324341	0.98	65.34	53.94	55	4025018	0.91	64.94	56.46	56	1230	150	86	87191	645
ERR400392	1984258	1964783	99.02	4411532	65.61	4313288	0.98	65.34	31.68	32	3900221	0.88	64.9	33.49	33	1203	98	73	98244	645
ERR400401	2404141	2386883	99.28	4411532	65.61	4314039	0.98	65.32	38.56	39	3933882	0.89	64.86	40.73	41	1201	108	81	97493	643
ERR400402	2843789	2826538	99.39	4411532	65.61	4324473	0.98	65.36	45.63	46	4028418	0.91	65.01	47.62	47	1226	90	78	87059	658
ERR400403	2367625	2350471	99.28	4411532	65.61	4326107	0.98	65.35	37.78	38	3997089	0.91	65	39.51	39	1232	144	72	85425	653
ERR400406	2283990	2268909	99.34	4411532	65.61	4330593	0.98	65.37	36.42	37	3998867	0.91	65	38.12	38	1241	117	87	80939	665
ERR400408	2458619	2441189	99.29	4411532	65.61	4324846	0.98	65.34	39.26	40	3956836	0.9	64.9	41.39	41	1217	132	81	86686	660
ERR400413	2945256	2920515	99.16	4411532	65.61	4315971	0.98	65.33	47.28	48	3991462	0.9	64.92	49.59	50	1245	116	79	95561	671
ERR400422	2146405	2132781	99.37	4411532	65.61	4333774	0.98	65.39	34.24	35	3990241	0.9	65.01	35.86	36	1234	125	67	77758	660
ERR400423	2812892	2794321	99.34	4411532	65.61	4330243	0.98	65.36	44.99	46	4045879	0.92	65.02	46.85	47	1251	136	88	81289	672
ERR400429	2579788	2563369	99.36	4411532	65.61	4328794	0.98	65.38	41.33	42	4014014	0.91	65	43.24	43	1276	126	75	82738	687
ERR400433	2680728	2659402	99.2	4411532	65.61	4319556	0.98	65.35	42.96	44	3979482	0.9	64.93	45.12	45	1219	138	70	91976	652
ERR400435	3665897	3634121	99.13	4411532	65.61	4335656	0.98	65.4	58.74	60	4089730	0.93	65.05	61	61	1280	115	90	75876	683
ERR400446	2540243	2512780	98.92	4411532	65.61	4330840	0.98	65.36	40.63	41	3981937	0.9	64.91	42.79	42	1233	105	71	80692	672
ERR400451	1952565	1934787	99.09	4411532	65.61	4335150	0.98	65.37	31.13	31	3991830	0.9	65.02	32.52	32	1258	138	82	76382	668
ERR400454	3103874	3078212	99.17	4411532	65.61	4339231	0.98	65.4	49.74	50	4103415	0.93	65.1	51.48	51	1294	101	80	72301	697
ERR400459	1848316	1833644	99.21	4411532	65.61	4328525	0.98	65.38	29.36	29	3943479	0.89	65.02	30.82	30	1219	109	89	83007	657
ERR400465	2277516	2261899	99.31	4411532	65.61	4346313	0.99	65.41	36.28	37	4050446	0.92	65.09	37.76	37	1244	119	75	65219	670
ERR400466	2787514	2767428	99.28	4411532	65.61	4346917	0.99	65.41	44.49	45	4083902	0.93	65.08	46.24	46	1264	111	77	64615	674
ERR400468	2688804	2665747	99.14	4411532	65.61	4328319	0.98	65.43	42.96	43	4079169	0.92	65.12	44.51	44	1264	115	79	83213	672
ERR400470	2881747	2859097	99.21	4411532	65.61	4344900	0.98	65.41	46.03	47	4103108	0.93	65.12	47.65	48	1271	99	83	66632	683
ERR400471	2040865	2026325	99.29	4411532	65.61	4348285	0.99	65.42	32.37	32	4006445	0.91	65.06	33.87	33	1254	136	79	63247	676
ERR400472	3278136	3255051	99.3	4411532	65.61	4352230	0.99	65.44	52.29	53	4135303	0.94	65.16	53.97	54	1309	97	87	59302	699
ERR400476	3182876	3158096	99.22	4411532	65.61	4336435	0.98	65.4	51.05	52	4101998	0.93	65.1	52.85	53	1261	115	99	75097	673
ERR400477	2160175	2140559	99.09	4411532	65.61	4331169	0.98	65.42	34.48	35	4034290	0.91	65.1	35.87	36	1274	104	87	80363	690
ERR400478	2856610	2838508	99.37	4411532	65.61	4353905	0.99	65.44	45.55	46	4113573	0.93	65.14	47.15	47	1264	138	77	57627	678
ERR400487	3319879	3298987	99.37	4411532	65.61	4355263	0.99	65.46	53.15	54	4146214	0.94	65.17	54.82	55	1305	144	79	56269	697
ERR400489	3200571	3178650	99.32	4411532	65.61	4355387	0.99	65.46	51.17	52	4141353	0.94	65.17	52.8	53	1308	136	75	56145	693
ERR400497	3506990	3485426	99.39	4411532	65.61	4359178	0.99	65.47	56.38	57	4155173	0.94	65.16	58.2	58	1326	194	82	52354	708
ERR400505	3147636	3128357	99.39	4411532	65.61	4340975	0.98	65.43	50.65	50	4100406	0.93	65.1	52.57	51	1279	116	91	70557	681
ERR400519	2153504	2128981	98.86	4411532	65.61	4334261	0.98	65.39	35.73	36	4069932	0.92	65.06	37	37	1267	115	68	77271	666
ERR400525	2376662	2308063	97.11	4411532	65.61	4330414	0.98	65.43	38.84	38	4077739	0.92	65.09	40.32	39	1248	110	79	81118	657
ERR400528	2573446	2554999	99.28	4411532	65.61	4337789	0.98	65.4	42.92	44	4087415	0.93	65.07	44.47	45	1281	102	86	73743	686
ERR400529	1998316	1639918	82.06	4411532	65.61	4338938	0.98	65.4	27.29	27	3993866	0.91	65.06	28.46	28	1209	109	87	72594	647
ERR400532	2268156	2252493	99.31	4411532	65.61	4338109	0.98	65.39	37.77	38	4092886	0.93	65.12	39	39	1279	108	103	73423	688
ERR400541	2253866	2236989	99.25	4411532	65.61	4342586	0.98	65.38	37.42	38	4082100	0.93	65.1	38.81	39	1267	138	74	68946	659
ERR400545	1889567	1874300	99.19	4411532	65.61	4309431	0.98	65.36	31.64	32	4010926	0.91	65.04	32.93	33	1263	107	99	102101	684
ERR400549	1591303	1580064	99.29	4411532	65.61	4317364	0.98	65.36	26.51	27	3923678	0.89	64.98	27.87	28	1225	116	89	94168	665
ERR400552	2103868	2092890	99.48	4411532	65.61	4341857	0.98	65.41	35.02	35	4082918	0.93	65.14	36.26	36	1273	130	89	69675	678
ERR4423533	2694011	2681926	99.55	4411532	65.61	4363057	0.99	65.52	48.6	48	4235757	0.96	65.33	49.74	49	1353	145	101	48475	726
SRR6964617	1671693	1649745	98.69	4411532	65.61	4385283	0.99	65.55	28.08	25	4052806	0.92	65.35	29.52	26	1307	151	63	26249	721
SRR6964614	2199213	2159745	98.21	4411532	65.61	4384175	0.99	65.54	36.32	36	4181497	0.95	65.29	37.56	36	1291	115	94	27357	685
SRR6964609	2695108	2661442	98.75	4411532	65.61	4374141	0.99	65.54	46.58	46	4203256	0.95	65.31	47.91	47	1353	106	102	37391	733
SRR6964606	3233292	3172482	98.12	4411532	65.61	4383797	0.99	65.56	54.64	54	4258269	0.97	65.35	55.84	55	1353	165	90	27735	730
SRR6964601	2154323	2118587	98.34	4411532	65.61	4382559	0.99	65.56	35.9	32	4172130	0.95	65.36	37.13	33	1331	164	99	28973	710
SRR6964599	3045394	2994199	98.32	4411532	65.61	4380723	0.99	65.55	51.36	50	4211649	0.95	65.35	52.86	51	1344	114	93	30809	731
SRR6964598	3680708	3607684	98.02	4411532	65.61	4374887	0.99	65.55	62.04	62	4267557	0.97	65.38	63.25	63	1334	86	88	36645	712
SRR6964597	2561544	2524425	98.55	4411532	65.61	4368146	0.99	65.5	43.89	44	4188370	0.95	65.28	45.21	45	1319	136	106	43386	708
SRR6964596	2104973	2063044	98.01	4411532	65.61	4374469	0.99	65.52	35.37	35	4148939	0.94	65.26	36.67	36	1276	90	81	37063	691
SRR6964595	1837417	1806104	98.3	4411532	65.61	4372632	0.99	65.53	30.98	30	4106941	0.93	65.26	32.28	31	1272	112	80	38900	681
SRR6964593	2424526	2400045	98.99	4411532	65.61	4386481	0.99	65.55	41.77	38	4172866	0.95	65.35	43.24	40	1306	150	92	25051	702
SRR6964584	3235811	3194063	98.71	4411532	65.61	4385369	0.99	65.55	54.77	55	4232566	0.96	65.35	56.23	55	1351	144	84	26163	723
SRR6964574	3371831	3299304	97.85	4411532	65.61	4366271	0.99	65.49	56.46	56	4175236	0.95	65.16	58.48	58	1321	130	82	45261	711
SRR6964573	5337182	5230224	98	4411532	65.61	4381124	0.99	65.55	90.06	90	4263699	0.97	65.36	91.96	91	1364	127	78	30408	739
ERR4423739	2221900	2206301	99.3	4411532	65.61	4381078	0.99	65.61	39.7	37	4226671	0.96	65.54	40.78	38	1373	169	97	30454	737
ERR4423761	980340	974556	99.41	4411532	65.61	4369483	0.99	65.55	26.36	26	4157642	0.94	65.31	27.23	27	1372	175	133	42049	738
ERR4423767	1061908	1055032	99.35	4411532	65.61	4370049	0.99	65.56	27.93	27	4156260	0.94	65.3	28.84	28	1354	204	161	41483	732
ERR473331	1486519	1477777	99.41	4411532	65.61	4379145	0.99	65.57	24.62	25	4053768	0.92	65.15	25.72	25	1238	128	107	32387	658
ERR473343	1828523	1817717	99.41	4411532	65.61	4390839	1	65.6	30.26	30	4144960	0.94	65.24	31.34	31	1302	172	88	20693	708
ERR473357	2066644	2055970	99.48	4411532	65.61	4395959	1	65.6	34.25	35	4187360	0.95	65.27	35.33	35	1335	172	106	15573	716
ERR502248	2283838	2275334	99.63	4411532	65.61	4396037	1	65.6	39.68	40	4268439	0.97	65.38	40.44	41	1359	131	102	15495	726
ERR550629	2864942	2845424	99.32	4411532	65.61	4372334	0.99	65.54	48.83	49	4177376	0.95	65.23	50.39	50	1287	111	83	39198	695
ERR550662	3165902	3145187	99.35	4411532	65.61	4372354	0.99	65.52	52.87	51	4131871	0.94	65.16	54.97	52	1331	111	97	39178	712
ERR550699	3970850	3945333	99.36	4411532	65.61	4391953	1	65.58	66.74	62	4236647	0.96	65.33	68.36	63	1324	145	82	19579	718
ERR550710	3141941	3117353	99.22	4411532	65.61	4377971	0.99	65.53	53.38	53	4152498	0.94	65.19	55.33	54	1299	136	76	33561	671
ERR550714	1675384	1664330	99.34	4411532	65.61	4362424	0.99	65.51	28.67	28	3919362	0.89	64.99	30.58	29	1215	97	92	49108	642
ERR550717	2312202	2294538	99.24	4411532	65.61	4361472	0.99	65.51	39.45	39	4090309	0.93	65.15	41.14	40	1269	123	89	50060	671
ERR550745	4964185	4935569	99.42	4411532	65.61	4384021	0.99	65.54	83.27	83	4215611	0.96	65.25	85.69	85	1343	120	88	27511	726
ERR550746	3900795	3874196	99.32	4411532	65.61	4381728	0.99	65.55	64.72	64	4198235	0.95	65.27	66.59	65	1322	152	109	29804	703
SRR6964572	3959945	3891390	98.27	4411532	65.61	4381435	0.99	65.55	67.4	67	4243382	0.96	65.34	69.02	68	1366	137	89	30097	732
ERR550764	7559736	6709037	88.75	4411532	65.61	4383090	0.99	65.57	115.24	116	4249287	0.96	65.32	117.95	117	1372	158	93	28442	737
ERR550774	4214242	4188285	99.38	4411532	65.61	4392997	1	65.59	71.14	66	4248829	0.96	65.37	72.71	67	1324	147	91	18535	713
ERR550796	4497359	4464067	99.26	4411532	65.61	4384437	0.99	65.57	76.74	74	4248668	0.96	65.37	78.42	76	1316	137	87	27095	715
ERR550846	1905980	1894802	99.41	4411532	65.61	4390439	1	65.56	30	29	4047628	0.92	65.12	31.55	30	1230	115	89	21093	662
ERR550876	3243318	3224289	99.41	4411532	65.61	4374088	0.99	65.52	53.98	54	4148479	0.94	65.19	55.93	55	1302	135	65	37444	706
ERR550880	2929617	2911190	99.37	4411532	65.61	4375226	0.99	65.52	48.85	47	4116730	0.93	65.14	50.92	49	1282	149	92	36306	686
ERR550948	1973671	1959198	99.27	4411532	65.61	4381611	0.99	65.55	31.67	31	4011669	0.91	65.09	33.38	32	1245	115	94	29921	664
ERR550955	5007489	4958162	99.01	4411532	65.61	4380983	0.99	65.54	83.39	80	4188083	0.95	65.29	86.1	81	1398	103	102	30549	767
ERR550978	2040728	2024050	99.18	4411532	65.61	4358411	0.99	65.53	34.89	34	4054243	0.92	65.14	36.52	35	1262	142	81	53121	676
ERR551013	3941270	3911356	99.24	4411532	65.61	4389036	0.99	65.57	65.39	64	4219050	0.96	65.31	67.12	65	1303	94	105	22496	666
ERR551022	1965817	1952311	99.31	4411532	65.61	4384592	0.99	65.57	32.55	27	3969631	0.9	65.18	34.56	29	1269	115	75	26940	672
ERR551048	1607430	1601305	99.62	4411532	65.61	4385702	0.99	65.57	68.15	69	4307142	0.98	65.37	69.26	69	1422	679	219	25830	755
ERR551224	6151977	6106553	99.26	4411532	65.61	4379084	0.99	65.56	102.37	103	4237113	0.96	65.31	104.85	104	1333	142	103	32448	709
ERR551260	4041957	4018449	99.42	4411532	65.61	4378176	0.99	65.55	67.14	67	4199355	0.95	65.27	69.09	68	1308	114	101	33356	693
ERR551270	3586747	3556246	99.15	4411532	65.61	4380963	0.99	65.53	60.07	60	4180543	0.95	65.23	62	61	1320	150	84	30569	708
ERR551356	4199690	4174795	99.41	4411532	65.61	4373972	0.99	65.55	72.17	71	4192604	0.95	65.23	74.43	72	1310	146	96	37560	703
ERR551384	1555938	1542604	99.14	4411532	65.61	4365129	0.99	65.49	42.17	41	4059206	0.92	65.21	44.2	42	1283	163	113	46403	683
ERR551396	2769789	2747184	99.18	4411532	65.61	4379348	0.99	65.56	46.63	46	4172535	0.95	65.27	48.11	47	1309	124	100	32184	696
ERR551397	2425418	2410837	99.4	4411532	65.61	4374233	0.99	65.52	41.33	40	4111348	0.93	65.15	43.05	42	1300	122	87	37299	703
ERR551559	3487075	3466808	99.42	4411532	65.61	4380463	0.99	65.55	59.48	59	4203225	0.95	65.25	61.23	60	1389	128	107	31069	758
ERR551625	973907	968425	99.44	4411532	65.61	4353130	0.99	65.47	26.82	26	3855017	0.87	65.11	28.74	28	1224	154	143	58402	648
ERR551658	4139578	4109008	99.26	4411532	65.61	4373870	0.99	65.53	69.03	68	4181440	0.95	65.21	71.31	69	1344	159	88	37662	703
ERR551663	3234480	3214978	99.4	4411532	65.61	4377042	0.99	65.54	55.12	54	4177705	0.95	65.21	56.95	56	1350	131	83	34490	730
ERR551695	1844042	1833397	99.42	4411532	65.61	4378289	0.99	65.55	28.97	28	4009816	0.91	65.07	30.55	29	1228	109	72	33243	653
ERR551751	5395010	5358937	99.33	4411532	65.61	4381951	0.99	65.55	91.69	90	4226362	0.96	65.28	94.14	92	1377	165	89	29581	739
ERR551837	2283039	2268565	99.37	4411532	65.61	4376826	0.99	65.55	37.73	35	4070404	0.92	65.27	39.39	36	1270	116	92	34706	671
ERR551876	3217195	3195776	99.33	4411532	65.61	4397755	1	65.59	53.16	53	4224701	0.96	65.31	54.61	54	1362	124	104	13777	728
ERR551936	2994100	2970649	99.22	4411532	65.61	4377722	0.99	65.53	50.71	50	4138032	0.94	65.19	52.63	51	1303	123	93	33810	673
ERR552146	6099285	6034444	98.94	4411532	65.61	4380769	0.99	65.55	103.76	105	4266189	0.97	65.32	105.9	106	1363	144	100	30763	725
ERR552179	810573	807354	99.6	4411532	65.61	4375968	0.99	65.52	33.39	33	4221782	0.96	65.27	34.32	34	1376	406	179	35564	730
ERR552233	2756861	2743483	99.51	4411532	65.61	4369191	0.99	65.51	45.82	44	4077711	0.92	65.11	47.94	46	1273	117	85	42341	685
ERR552264	4724056	4696746	99.42	4411532	65.61	4384905	0.99	65.56	80.14	81	4222924	0.96	65.28	82.35	82	1319	130	84	26627	708
ERR552356	1261587	1254597	99.45	4411532	65.61	4362052	0.99	65.49	34.61	34	4002570	0.91	65.17	36.5	36	1287	220	163	49480	695
ERR552436	1296619	1289761	99.47	4411532	65.61	4359597	0.99	65.48	21.67	21	3737598	0.85	64.95	23.44	23	1162	98	58	51935	630
ERR552449	1342376	1336113	99.53	4411532	65.61	4362189	0.99	65.49	22.9	22	3759194	0.85	64.92	24.81	24	1166	97	77	49343	623
ERR552539	3008059	2989404	99.38	4411532	65.61	4390406	1	65.59	49.24	44	4180954	0.95	65.32	50.73	45	1318	140	87	21126	703
ERR552567	5515416	5472410	99.22	4411532	65.61	4377271	0.99	65.54	93.16	93	4222863	0.96	65.27	95.65	95	1353	92	94	34261	714
ERR552600	4406089	4384101	99.5	4411532	65.61	4378414	0.99	65.56	73.56	74	4205721	0.95	65.28	75.61	75	1326	159	88	33118	709
ERR552609	2660253	2644630	99.41	4411532	65.61	4368575	0.99	65.52	45.04	44	4106693	0.93	65.15	46.91	45	1319	122	84	42957	703
ERR552715	4589893	4529945	98.69	4411532	65.61	4394258	1	65.58	77.07	71	4253525	0.96	65.36	78.76	72	1410	184	100	17274	761
ERR552717	3982405	3954765	99.31	4411532	65.61	4372560	0.99	65.53	68.45	68	4183944	0.95	65.21	70.68	69	1348	141	94	38972	717
ERR552722	6010595	5974610	99.4	4411532	65.61	4396472	1	65.6	98.23	90	4297654	0.97	65.45	99.68	91	1367	162	100	15060	732
ERR552820	3218866	3200703	99.44	4411532	65.61	4383004	0.99	65.55	53.29	51	4179778	0.95	65.29	54.91	52	1283	79	102	28528	661
ERR552861	5655882	5617919	99.33	4411532	65.61	4378239	0.99	65.56	95.89	97	4232606	0.96	65.3	98.31	98	1347	152	87	33293	718
ERR552862	4430606	4409630	99.53	4411532	65.61	4383278	0.99	65.56	74.83	74	4228005	0.96	65.31	76.69	75	1344	144	99	28254	715
ERR552863	4388398	4361442	99.39	4411532	65.61	4378814	0.99	65.54	73.44	73	4174896	0.95	65.28	75.9	75	1381	127	90	32718	748
ERR552920	2925602	2904152	99.27	4411532	65.61	4368516	0.99	65.51	48.75	48	4118928	0.93	65.16	50.7	49	1289	118	78	43016	684
ERR552923	2208403	2194532	99.37	4411532	65.61	4382092	0.99	65.57	37.35	35	4117741	0.93	65.3	38.81	36	1292	151	79	29440	698
ERR552944	2367656	2353727	99.41	4411532	65.61	4387820	0.99	65.57	40.24	38	4138310	0.94	65.29	41.68	39	1371	159	77	23712	725
ERR553069	2303498	2259473	98.09	4411532	65.61	4357828	0.99	65.47	37.71	36	4046808	0.92	64.99	39.95	38	1268	118	65	53704	679
ERR553100	5682867	5646739	99.36	4411532	65.61	4388928	0.99	65.58	95.88	90	4282698	0.97	65.4	97.51	91	1388	150	103	22604	747
ERR553283	5389283	5336406	99.02	4411532	65.61	4379453	0.99	65.55	92.07	91	4227979	0.96	65.27	94.55	93	1331	126	103	32079	716
ERR553296	6369327	6322587	99.27	4411532	65.61	4383731	0.99	65.57	107.13	107	4259853	0.97	65.35	109.35	109	1353	168	105	27801	721
ERR553349	3827717	3807465	99.47	4411532	65.61	4379099	0.99	65.54	64.05	62	4173183	0.95	65.2	66.3	64	1304	122	89	32433	705
ERR553392	1605969	1588325	98.9	4411532	65.61	4386031	0.99	65.55	26.63	26	3975907	0.9	65.07	28.18	27	1257	128	77	25501	693
ERR5979405	1434191	1428014	99.57	4411532	65.61	4392677	1	65.61	32.98	33	4278343	0.97	65.49	33.59	33	1411	138	127	18855	756
ERR5979406	2221741	2207512	99.36	4411532	65.61	4368288	0.99	65.54	54.96	55	4185788	0.95	65.25	56.79	56	1357	186	140	43244	727
ERR5979407	2769751	2342052	84.56	4411532	65.61	4386924	0.99	65.61	55.15	56	4354360	0.99	65.56	55.48	56	1430	208	167	24608	770
ERR5979408	3934191	3916490	99.55	4411532	65.61	4358363	0.99	65.47	96.11	98	4258476	0.97	65.31	97.89	98	1367	189	133	53169	719
ERR5979409	1518551	1511369	99.53	4411532	65.61	4388869	0.99	65.6	35.23	35	4252131	0.96	65.44	36.02	36	1363	128	137	22663	727
SRR6964568	1670556	1639104	98.12	4411532	65.61	4366482	0.99	65.5	28.5	28	4066298	0.92	65.2	29.82	29	1208	108	99	45050	651
ERR5979411	3226575	3211826	99.54	4411532	65.61	4344821	0.98	65.5	79.62	81	4233706	0.96	65.33	81.22	81	1315	161	104	66711	701
ERR5979412	3938366	3919350	99.52	4411532	65.61	4390717	1	65.61	78.44	79	4310623	0.98	65.48	79.6	80	1393	245	97	20815	752
ERR5979413	3171050	3128392	98.65	4411532	65.61	4385603	0.99	65.55	79.03	80	4254511	0.96	65.31	80.99	81	1380	184	127	25929	748
ERR5979414	1552421	1547101	99.66	4411532	65.61	4371519	0.99	65.54	62.09	62	4292286	0.97	65.36	63.1	63	1398	471	232	40013	753
ERR5979415	1707940	1696675	99.34	4411532	65.61	4371644	0.99	65.54	42.31	42	4158688	0.94	65.24	43.85	43	1331	164	140	39888	720
ERR5979416	2108753	2094840	99.34	4411532	65.61	4377617	0.99	65.55	52.54	53	4257696	0.97	65.36	53.66	53	1404	148	130	33915	753
ERR5979417	1301817	1293524	99.36	4411532	65.61	4371225	0.99	65.54	50.95	50	4276071	0.97	65.33	51.93	50	1418	435	229	40307	760
SRR6964567	2940556	2892250	98.36	4411532	65.61	4363247	0.99	65.53	50.1	50	4195858	0.95	65.3	51.55	51	1324	131	88	48285	714
ERR5979419	4168469	4015771	96.34	4411532	65.61	4397246	1	65.57	100.56	100	4295837	0.97	65.36	102.6	101	1395	184	143	14286	757
ERR5979420	980212	976309	99.6	4411532	65.61	4391328	1	65.61	22.55	22	4114393	0.93	65.59	23.42	23	1325	115	142	20204	722
ERR5979421	2744356	2732388	99.56	4411532	65.61	4386308	0.99	65.59	67.04	68	4278099	0.97	65.41	68.33	69	1373	218	113	25224	730
ERR5979422	3051678	3034064	99.42	4411532	65.61	4382613	0.99	65.54	75	76	4280334	0.97	65.37	76.4	76	1352	133	148	28919	725
ERR5979424	1269057	1255613	98.94	4411532	65.61	4394149	1	65.6	28.83	29	4220275	0.96	65.49	29.58	29	1352	192	116	17383	715
SRR6964559	2355633	2322327	98.59	4411532	65.61	4374346	0.99	65.53	40.57	40	4170054	0.95	65.27	41.95	41	1310	128	87	37186	702
ERR5979426	2101058	2093546	99.64	4411532	65.61	4393868	1	65.59	52.58	53	4298955	0.97	65.44	53.45	54	1398	168	129	17664	752
ERR5979427	3005938	2986445	99.35	4411532	65.61	4388037	0.99	65.59	74.82	76	4294781	0.97	65.43	76.1	76	1457	187	143	23495	775
SRR6964555	2142452	2115813	98.76	4411532	65.61	4377693	0.99	65.54	36.45	36	4176677	0.95	65.32	37.64	37	1290	110	92	33839	699
ERR5979429	3366622	3351740	99.56	4411532	65.61	4387361	0.99	65.56	83.07	85	4287474	0.97	65.38	84.61	85	1381	234	144	24171	741
ERR5979430	3097291	3077064	99.35	4411532	65.61	4394023	1	65.6	70.3	70	4351227	0.99	65.52	70.86	71	1466	191	140	17509	792
SRR6964553	2771927	2732492	98.58	4411532	65.61	4372534	0.99	65.53	47.58	47	4193590	0.95	65.29	49.02	48	1313	122	85	38998	706
ERR5979432	4392755	4367094	99.42	4411532	65.61	4396115	1	65.62	107.63	108	4355580	0.99	65.56	108.42	109	1451	252	128	15417	781
ERR5979433	1188373	1184003	99.63	4411532	65.61	4379114	0.99	65.55	50.5	51	4297587	0.97	65.36	51.33	51	1402	479	203	32418	751
ERR5979434	7479780	7420677	99.21	4411532	65.61	4398253	1	65.58	182.02	182	4333762	0.98	65.42	184.43	183	1416	243	119	13279	762
ERR5979435	3843033	3760325	97.85	4411532	65.61	4403000	1	65.61	95.59	98	4341432	0.98	65.49	96.71	98	1475	215	143	8532	785
ERR5979436	1367570	1362559	99.63	4411532	65.61	4395299	1	65.6	31.3	31	4296029	0.97	65.52	31.82	32	1369	210	127	16233	733
ERR5979437	1852894	1843222	99.48	4411532	65.61	4376829	0.99	65.56	44.74	45	4229618	0.96	65.38	45.82	46	1346	145	102	34703	720
ERR5979438	1614677	1570463	97.26	4411532	65.61	4393742	1	65.6	24.75	22	4026779	0.91	65.75	26.23	23	1266	139	74	17790	686
ERR5979439	3274601	3254701	99.39	4411532	65.61	4375425	0.99	65.52	81.2	83	4274388	0.97	65.35	82.7	83	1333	136	120	36107	679
ERR5979440	3675981	3646253	99.19	4411532	65.61	4374102	0.99	65.58	92.06	87	4290250	0.97	65.41	93.56	88	1408	180	141	37430	747
SRR6964551	2598254	2538300	97.69	4411532	65.61	4348730	0.99	65.5	43.66	43	4060697	0.92	65.17	45.82	44	1294	138	83	62802	701
ERR5979442	1831167	1819271	99.35	4411532	65.61	4390325	1	65.59	43.8	44	4243256	0.96	65.39	44.87	45	1378	153	137	21207	734
ERR5979443	4493630	4459270	99.24	4411532	65.61	4399733	1	65.61	89.18	90	4320946	0.98	65.46	90.52	90	1395	194	116	11799	757
ERR5979444	1472140	1463041	99.38	4411532	65.61	4380421	0.99	65.58	23.85	24	3987346	0.9	65.54	25.16	24	1240	80	67	31111	665
SRR6964550	2444372	2387258	97.66	4411532	65.61	4350726	0.99	65.48	40.92	40	4051613	0.92	65.12	43.05	42	1273	122	61	60806	687
SRR6964549	2372814	2299974	96.93	4411532	65.61	4358218	0.99	65.48	38.87	35	3720865	0.84	64.3	44.23	40	1176	102	62	53314	639
ERR5979447	1562773	1555605	99.54	4411532	65.61	4361751	0.99	65.59	38.99	39	4198978	0.95	65.39	40.04	40	1352	127	127	49781	710
ERR5979448	1304460	1297750	99.49	4411532	65.61	4394953	1	65.61	29.62	29	4215070	0.96	65.46	30.43	29	1367	152	100	16579	729
ERR5979449	2595920	2584294	99.55	4411532	65.61	4374738	0.99	65.55	63.94	65	4258542	0.97	65.37	65.26	65	1366	212	154	36794	732
ERR5979450	2331176	2320642	99.55	4411532	65.61	4394938	1	65.58	57.26	58	4271690	0.97	65.38	58.51	58	1411	190	115	16594	746
ERR5979451	1895025	1886559	99.55	4411532	65.61	4385332	0.99	65.55	47.32	48	4254056	0.96	65.36	48.4	48	1352	173	130	26200	722
ERR5979452	1310919	1304482	99.51	4411532	65.61	4362661	0.99	65.61	29.44	29	4089683	0.93	65.5	30.61	30	1289	173	104	48871	693
ERR5979453	989871	983156	99.32	4411532	65.61	4359015	0.99	65.49	21.34	21	3781421	0.86	65.06	23.14	22	1204	154	103	52517	636
ERR5979454	1077462	934269	86.71	4411532	65.61	4394394	1	65.61	21.64	22	4102118	0.93	65.53	22.48	22	1337	134	103	17138	713
ERR5979455	3920382	3831603	97.74	4411532	65.61	4373323	0.99	65.55	75.09	74	4210157	0.95	65.28	77.39	75	1371	140	91	38209	735
ERR5979456	1371352	1360585	99.21	4411532	65.61	4402721	1	65.61	31.68	32	4275065	0.97	65.51	32.32	32	1391	175	155	8811	739
ERR5979457	1906746	1898313	99.56	4411532	65.61	4378951	0.99	65.55	46.57	47	4241037	0.96	65.36	47.66	47	1392	191	130	32581	747
ERR5979458	4901246	4878815	99.54	4411532	65.61	4393892	1	65.59	114.46	117	4315413	0.98	65.44	116.11	117	1432	186	143	17640	766
SRR6964547	3028806	2980742	98.41	4411532	65.61	4380858	0.99	65.55	51.78	51	4250999	0.96	65.35	52.94	52	1341	138	97	30674	728
ERR5979460	1250940	1242818	99.35	4411532	65.61	4400275	1	65.61	28.3	28	4214035	0.96	65.5	29.08	29	1343	173	106	11257	726
ERR5979461	1227234	1223566	99.7	4411532	65.61	4385102	0.99	65.55	49.83	50	4288875	0.97	65.34	50.78	51	1426	509	220	26430	753
ERR5979462	2666906	2655032	99.55	4411532	65.61	4375310	0.99	65.56	66.28	67	4265894	0.97	65.37	67.58	68	1387	202	142	36222	742
ERR5979463	4828639	4808005	99.57	4411532	65.61	4381277	0.99	65.56	98.05	99	4251646	0.96	65.38	100.46	100	1412	128	122	30255	755
ERR5979464	1378580	1373415	99.63	4411532	65.61	4374635	0.99	65.56	24.74	25	4000133	0.91	65.47	25.97	25	1226	97	79	36897	645
ERR5979465	3178544	3157146	99.33	4411532	65.61	4389207	0.99	65.6	77.49	78	4301288	0.98	65.44	78.73	79	1404	161	168	22325	751
ERR5979466	2622104	2609731	99.53	4411532	65.61	4365991	0.99	65.52	65.33	66	4256340	0.96	65.34	66.63	67	1360	181	142	45541	727
ERR5979467	3193755	3173237	99.36	4411532	65.61	4404748	1	65.61	79.24	80	4369624	0.99	65.57	79.74	80	1482	247	131	6784	804
ERR5979468	3350675	3336943	99.59	4411532	65.61	4384944	0.99	65.59	83.31	85	4289278	0.97	65.41	84.78	85	1394	269	144	26588	751
ERR5979469	2472090	2435401	98.52	4411532	65.61	4375617	0.99	65.53	52.66	54	4141251	0.94	65.23	54.76	55	1318	177	117	35915	717
ERR5979470	1094224	1090196	99.63	4411532	65.61	4377215	0.99	65.56	24.53	24	4068596	0.92	65.52	25.56	25	1266	108	117	34317	671
SRR6964546	3002608	2943159	98.02	4411532	65.61	4382585	0.99	65.55	50.15	50	4256058	0.96	65.36	51.27	50	1382	183	88	28947	737
ERR5979472	1656103	1648164	99.52	4411532	65.61	4392125	1	65.62	38.21	38	4290273	0.97	65.49	38.88	39	1373	212	118	19407	730
ERR5979473	3348773	3091523	92.32	4411532	65.61	4393378	1	65.6	78.18	79	4308775	0.98	65.45	79.41	80	1427	188	136	18154	765
ERR688008	15864468	15747563	99.26	4411532	65.61	4391547	1	65.61	265.51	271	4301616	0.98	65.43	269.57	273	1409	153	99	19985	755
ERR688009	7816542	7745373	99.09	4411532	65.61	4386445	0.99	65.56	126.83	125	4222299	0.96	65.29	130.3	127	1360	132	90	25087	730
ERR688010	8071036	8008039	99.22	4411532	65.61	4402116	1	65.59	130.83	130	4234284	0.96	65.31	134.42	132	1318	153	79	9416	700
ERR688011	28369968	28187986	99.36	4411532	65.61	4403380	1	65.61	474.1	490	4329203	0.98	65.46	480.2	493	1418	177	105	8152	759
ERR688012	14402941	14252436	98.96	4411532	65.61	4386558	0.99	65.6	238.77	246	4292550	0.97	65.42	242.57	248	1395	145	106	24974	749
ERR688013	9914051	9853814	99.39	4411532	65.61	4383763	0.99	65.57	161.52	159	4237569	0.96	65.33	165.79	162	1364	158	94	27769	729
ERR688014	12823880	12751212	99.43	4411532	65.61	4396781	1	65.59	207.2	208	4260673	0.97	65.35	211.81	211	1398	137	108	14751	739
ERR688015	10885271	10819670	99.4	4411532	65.61	4390256	1	65.59	177.08	175	4253677	0.96	65.36	181.3	177	1402	170	82	21276	760
ERR688016	10166035	10109884	99.45	4411532	65.61	4382882	0.99	65.55	165.9	161	4240633	0.96	65.32	170.15	165	1357	125	86	28650	738
ERR688017	13481322	13394291	99.35	4411532	65.61	4390411	1	65.58	210.65	197	4218899	0.96	65.27	216.91	202	1362	135	92	21121	723
ERR688018	8485651	8435669	99.41	4411532	65.61	4381619	0.99	65.57	132.27	129	4180206	0.95	65.24	136.77	132	1347	139	91	29913	715
ERR688021	2846339	2829007	99.39	4411532	65.61	4369551	0.99	65.5	44.64	43	3946322	0.89	64.97	47.58	45	1254	139	75	41981	691
ERR688022	3763384	3740427	99.39	4411532	65.61	4354598	0.99	65.54	59.12	58	4032957	0.91	65.1	62.08	60	1301	121	82	56934	691
ERR688023	12350247	12274520	99.39	4411532	65.61	4395226	1	65.59	193.72	194	4251450	0.96	65.34	198.26	197	1384	158	97	16306	752
ERR688025	14057308	13943718	99.19	4411532	65.61	4394021	1	65.58	224.79	232	4261029	0.97	65.36	229.56	234	1382	162	103	17511	735
ERR688026	13340943	13280570	99.55	4411532	65.61	4389349	0.99	65.59	214.85	217	4252394	0.96	65.36	219.61	220	1369	133	92	22183	732
ERR688027	13242894	13180252	99.53	4411532	65.61	4397619	1	65.59	213.83	212	4254751	0.96	65.34	218.91	215	1366	159	85	13913	730
ERR688028	16580309	16408359	98.96	4411532	65.61	4390701	1	65.59	268.03	272	4261744	0.97	65.36	273.71	275	1411	183	81	20831	762
ERR688029	11564319	11489423	99.35	4411532	65.61	4395258	1	65.59	186.29	184	4252220	0.96	65.33	190.73	187	1407	170	84	16274	750
ERR688031	15340974	15255590	99.44	4411532	65.61	4397511	1	65.58	247.87	247	4266158	0.97	65.35	253.19	250	1385	151	94	14021	738
ERR688032	14355303	14274662	99.44	4411532	65.61	4387775	0.99	65.59	232.46	231	4249007	0.96	65.34	237.9	235	1392	162	90	23757	751
ERR688033	14760157	14677944	99.44	4411532	65.61	4376821	0.99	65.59	238.94	240	4250631	0.96	65.37	243.69	243	1401	172	94	34711	754
ERR688034	8267634	8213459	99.34	4411532	65.61	4389619	1	65.6	133.17	130	4221618	0.96	65.32	136.8	132	1368	150	112	21913	728
ERR688036	14216467	14116887	99.3	4411532	65.61	4391356	1	65.59	228.03	232	4258256	0.97	65.35	232.88	235	1372	150	93	20176	725
ERR688040	15423221	15329655	99.39	4411532	65.61	4393647	1	65.59	249.63	256	4265074	0.97	65.36	254.78	259	1401	164	91	17885	751
ERR688044	10566979	10389976	98.32	4411532	65.61	4397367	1	65.57	176.79	179	4241641	0.96	65.31	181.35	181	1374	160	98	14165	726
ERR688045	12160676	12086027	99.39	4411532	65.61	4386393	0.99	65.57	198.73	185	4251502	0.96	65.34	203.74	189	1375	147	85	25139	740
ERR688046	7807231	7748140	99.24	4411532	65.61	4389915	1	65.57	122.76	120	4216695	0.96	65.28	126.29	122	1350	100	83	21617	719
ERR688047	14202004	14115313	99.39	4411532	65.61	4398152	1	65.59	229.56	224	4271576	0.97	65.37	234.57	227	1411	133	99	13380	748
ERR688048	12430602	12361572	99.44	4411532	65.61	4405589	1	65.6	199.44	201	4287251	0.97	65.4	203.48	203	1416	149	100	5943	753
ERR688049	10059706	10007658	99.48	4411532	65.61	4393520	1	65.55	164.35	159	4251508	0.96	65.33	168.76	162	1375	176	88	18012	734
ERR718204	2261794	2250771	99.51	4411532	65.61	4403367	1	65.61	38.27	38	4267968	0.97	65.39	39.01	38	1379	154	78	8165	751
ERR718224	2218746	2206298	99.44	4411532	65.61	4403128	1	65.61	37.55	38	4256632	0.96	65.36	38.35	38	1315	94	89	8404	690
ERR718423	2726817	2713533	99.51	4411532	65.61	4401728	1	65.61	46.36	47	4282652	0.97	65.39	47.2	47	1415	156	91	9804	762
ERR718470	2623022	2611086	99.54	4411532	65.61	4395424	1	65.6	44.74	45	4274691	0.97	65.39	45.55	46	1366	142	94	16108	738
ERR736815	3093032	3077341	99.49	4411532	65.61	4391621	1	65.61	52.45	53	4276324	0.97	65.39	53.39	54	1358	197	95	19911	733
ERR736838	3188023	3172591	99.52	4411532	65.61	4390711	1	65.61	54.05	55	4277710	0.97	65.39	55	55	1352	196	119	20821	727
ERR736843	2898823	2881348	99.4	4411532	65.61	4399342	1	65.6	48.96	50	4276748	0.97	65.37	49.89	50	1360	158	98	12190	728
ERR736845	2861748	2846715	99.47	4411532	65.61	4396920	1	65.59	48.42	49	4271510	0.97	65.37	49.36	50	1356	161	103	14612	733
ERR736852	3071601	3055940	99.49	4411532	65.61	4396067	1	65.6	51.98	53	4278032	0.97	65.38	52.95	53	1376	141	96	15465	743
ERR736858	2906862	2890170	99.43	4411532	65.61	4398739	1	65.59	49.17	50	4272344	0.97	65.36	50.14	50	1350	157	100	12793	729
ERR736861	2967753	2952416	99.48	4411532	65.61	4391616	1	65.6	50.29	51	4268387	0.97	65.37	51.26	51	1341	200	96	19916	722
ERR736864	3580569	3562611	99.5	4411532	65.61	4400090	1	65.6	60.65	62	4296023	0.97	65.4	61.65	62	1376	187	106	11442	741
ERR736877	2839038	2820691	99.35	4411532	65.61	4391927	1	65.6	48.05	48	4267336	0.97	65.38	48.97	48	1366	163	96	19605	736
ERR736878	2960981	2944779	99.45	4411532	65.61	4399179	1	65.6	50.04	51	4278287	0.97	65.37	50.98	51	1371	178	93	12353	734
ERR736881	3580588	3489980	97.47	4411532	65.61	4396122	1	65.58	59.45	61	4285655	0.97	65.36	60.53	61	1375	136	111	15410	750
ERR751689	2281280	2269673	99.49	4411532	65.61	4385200	0.99	65.56	35.57	36	4095718	0.93	65.12	37.12	37	1290	122	84	26332	693
ERR751695	1704925	1697249	99.55	4411532	65.61	4369586	0.99	65.57	26.59	25	3908612	0.89	65.23	28.38	27	1204	66	63	41946	650
ERR751952	2233126	2221840	99.49	4411532	65.61	4397566	1	65.59	34.88	35	4136885	0.94	65.22	36.21	35	1303	127	82	13966	713
ERR752042	2182566	2171929	99.51	4411532	65.61	4389697	1	65.58	34.46	34	4131388	0.94	65.2	35.77	35	1310	131	84	21835	707
ERR752253	2667962	2655432	99.53	4411532	65.61	4380359	0.99	65.55	41.94	43	4125674	0.94	65.12	43.66	44	1288	122	97	31173	697
ERR752276	1753412	1739648	99.22	4411532	65.61	4383560	0.99	65.54	27.54	27	3978305	0.9	64.98	29.23	28	1199	86	68	27972	639
ERR775785	3082497	3065586	99.45	4411532	65.61	4385447	0.99	65.6	51.97	52	4256939	0.96	65.37	52.98	53	1353	145	88	26085	718
ERR987696	4540412	4521191	99.58	4411532	65.61	4341460	0.98	65.42	62.95	64	4112786	0.93	65.15	64.98	65	1305	155	78	70072	704
ERR987700	4366391	4349829	99.62	4411532	65.61	4346309	0.99	65.42	60.34	61	4095495	0.93	65.14	62.46	62	1297	97	74	65223	696
ERR987708	1788162	1778038	99.43	4411532	65.61	4364323	0.99	65.52	30.21	30	3953840	0.9	65.18	31.93	31	1271	113	72	47209	681
ERR987712	4493481	4476311	99.62	4411532	65.61	4355804	0.99	65.43	62.11	62	4120241	0.93	65.17	64.13	63	1305	108	62	55728	700
ERR987724	6985180	6950308	99.5	4411532	65.61	4355411	0.99	65.53	96.57	96	4195589	0.95	65.28	98.93	97	1314	130	76	56121	714
ERR987736	1426276	1418659	99.47	4411532	65.61	4355115	0.99	65.5	23.99	24	3755459	0.85	65.08	25.87	25	1195	119	84	56417	653
ERR987742	4565038	4540180	99.46	4411532	65.61	4327815	0.98	65.44	63.48	64	4099011	0.93	65.18	65.46	65	1305	125	79	83717	696
ERR987744	4215062	4199466	99.63	4411532	65.61	4345886	0.99	65.42	58.18	58	4078919	0.92	65.13	60.33	60	1299	110	71	65646	696
ERR987747	1758544	1733282	98.56	4411532	65.61	4376424	0.99	65.53	28.9	28	3953755	0.9	65.16	30.73	29	1261	140	59	35108	683
ERR987767	4029647	4014966	99.64	4411532	65.61	4361714	0.99	65.47	55.57	55	4112209	0.93	65.18	57.53	56	1303	109	78	49818	702
ERR987770	1746660	1734396	99.3	4411532	65.61	4363090	0.99	65.52	29.29	29	3932239	0.89	65.17	31.01	30	1226	91	61	48442	660
ERR987774	4343314	4323637	99.55	4411532	65.61	4342453	0.98	65.43	60.02	61	4089259	0.93	65.15	62.14	62	1292	137	79	69079	697
ERR987779	4485004	4469032	99.64	4411532	65.61	4351963	0.99	65.44	62.07	63	4109989	0.93	65.16	64.21	64	1318	102	75	59569	708
ERR987783	3261667	3241031	99.37	4411532	65.61	4373684	0.99	65.55	54.03	54	4113103	0.93	65.27	56.17	56	1326	148	70	37848	714
SRR6964543	4569067	4504064	98.58	4411532	65.61	4380319	0.99	65.56	78.6	79	4250718	0.96	65.36	80.41	80	1382	177	108	31213	739
L1	4082723	4037065	98.88	4411532	65.61	4387375	0.99	65.59	70.48	69	4340194	0.98	65.47	71.16	70	2186	201	159	24157	1193
SRR6964542	2816602	2781011	98.74	4411532	65.61	4373294	0.99	65.53	48.35	48	4229787	0.96	65.32	49.56	49	1357	119	95	38238	741
L410	1455663	1449972	99.61	4411532	65.61	4382694	0.99	65.59	25.79	23	4101098	0.93	65.24	26.88	24	463	37	44	28838	256
L412	7066130	7025831	99.43	4411532	65.61	4331740	0.98	65.4	84.76	85	3835057	0.87	64.84	90.89	90	777	42	20	79792	399
L43	989945	986835	99.69	4411532	65.61	4376506	0.99	65.54	37.66	38	4245736	0.96	65.31	38.57	38	839	114	77	35026	427
L5	1491068	1455324	97.6	4411532	65.61	4290818	0.97	65.29	21.71	21	3299346	0.75	64.18	25.05	24	1543	97	100	120714	825
SRR6964541	1739678	1708014	98.18	4411532	65.61	4376469	0.99	65.53	29.77	29	4079449	0.92	65.23	31.12	30	1282	126	80	35063	696
L8	3331146	3315458	99.53	4411532	65.61	4340425	0.98	65.59	88.77	86	4259508	0.97	65.45	90.05	87	2180	382	204	71107	1161
L9	2541721	2526666	99.41	4411532	65.61	4355890	0.99	65.57	45.51	46	4244702	0.96	65.42	46.45	46	2047	233	160	55642	1124
Mcanettii	4082320	3656163	89.56	4411532	65.61	4254950	0.96	65.54	57.9	56	3920223	0.89	65.24	60.93	58	23045	445	323	156582	7262
SRR1003115	7940983	7894002	99.41	4411532	65.61	4400579	1	65.61	130.62	134	4291045	0.97	65.41	132.85	135	1389	183	103	10953	735
SRR1003133	8629219	8562192	99.22	4411532	65.61	4326843	0.98	65.33	135.66	140	3994355	0.91	64.58	145.71	149	1259	161	69	84689	665
SRR1013642	2921612	2901992	99.33	4411532	65.61	4327513	0.98	65.34	46.08	48	3865461	0.88	64.51	50.12	51	1243	136	78	84019	661
SRR1013643	2946571	2926931	99.33	4411532	65.61	4328937	0.98	65.34	46.28	48	3866962	0.88	64.51	50.33	51	1239	127	72	82595	663
SRR1049573	2262995	2221246	98.16	4411532	65.61	4326704	0.98	65.33	35.23	36	3725895	0.84	64.49	38.84	39	1192	113	73	84828	641
SRR1049583	2543607	2521525	99.13	4411532	65.61	4299419	0.97	65.29	39.51	41	3766755	0.85	64.41	43.41	44	1174	106	85	112113	622
SRR1049584	2578159	2556674	99.17	4411532	65.61	4301798	0.98	65.3	40.32	42	3782496	0.86	64.42	44.21	45	1198	115	77	109734	629
SRR1049603	2146789	2123104	98.9	4411532	65.61	4304911	0.98	65.28	33	34	3575785	0.81	64.16	37.2	37	1157	119	63	106621	607
SRR1049618	2461329	2436660	99	4411532	65.61	4263764	0.97	65.2	39.17	41	3441432	0.78	64.05	45.05	46	1096	87	60	147768	578
SRR1049619	2422423	2397959	98.99	4411532	65.61	4262108	0.97	65.2	38.25	40	3426526	0.78	64.03	44.06	44	1083	89	60	149424	574
SRR1049631	3465819	3410010	98.39	4411532	65.61	4347642	0.99	65.4	53.22	55	4075316	0.92	64.89	55.79	57	1311	117	77	63890	700
SRR1049632	3423435	3366681	98.34	4411532	65.61	4345829	0.99	65.4	52.18	54	4069454	0.92	64.89	54.72	56	1300	115	97	65703	701
SRR1049639	2706383	2680560	99.05	4411532	65.61	4291857	0.97	65.25	41.63	44	3655112	0.83	64.19	46.82	48	1175	107	70	119675	622
SRR1049640	2744806	2719406	99.07	4411532	65.61	4293834	0.97	65.26	42.53	45	3672372	0.83	64.19	47.68	49	1164	123	69	117698	617
SRR1049644	2240116	2068481	92.34	4411532	65.61	4310492	0.98	65.3	32.09	33	3719056	0.84	64.38	35.4	36	1149	121	74	101040	618
SRR1049645	2259033	2085942	92.34	4411532	65.61	4311981	0.98	65.3	32.59	34	3725339	0.84	64.39	35.93	36	1162	93	51	99551	616
SRR1049717	2892815	2818045	97.42	4411532	65.61	4322987	0.98	65.33	44.09	46	3955686	0.9	64.67	47.08	47	1236	144	87	88545	651
SRR1049718	2900739	2826450	97.44	4411532	65.61	4323061	0.98	65.33	44.51	46	3960946	0.9	64.67	47.49	48	1229	146	84	88471	652
SRR1049733	3296461	3242726	98.37	4411532	65.61	4330095	0.98	65.35	50.59	52	3969606	0.9	64.67	54.02	54	1234	125	69	81437	671
SRR1049734	3327786	3275158	98.42	4411532	65.61	4331865	0.98	65.35	51.44	53	3974398	0.9	64.68	54.92	55	1246	127	59	79667	675
SRR1162875	1831696	1800830	98.31	4411532	65.61	4397225	1	65.6	29.73	29	4220635	0.96	65.28	30.6	29	1332	125	91	14307	730
SRR6964540	2735158	2706161	98.94	4411532	65.61	4380910	0.99	65.53	46.97	47	4214844	0.96	65.31	48.3	47	1344	142	78	30622	724
SRR6964539	2115698	2078288	98.23	4411532	65.61	4372921	0.99	65.53	35.89	36	4148501	0.94	65.27	37.2	36	1290	149	82	38611	694
SRR6964538	3341573	3285500	98.32	4411532	65.61	4380739	0.99	65.54	56.76	57	4224421	0.96	65.31	58.35	58	1355	143	104	30793	729
SRR6964536	2162161	2124064	98.24	4411532	65.61	4371083	0.99	65.52	36.44	36	4163232	0.94	65.28	37.68	37	1308	133	77	40449	706
SRR6964535	2666626	2628009	98.55	4411532	65.61	4371082	0.99	65.53	45.72	45	4193025	0.95	65.29	47.07	46	1312	155	96	40450	704
SRR6964534	1314366	1292217	98.31	4411532	65.61	4355046	0.99	65.49	22.6	22	3857857	0.87	65.08	24.21	23	1182	133	81	56486	650
SRR6964532	2333645	2297158	98.44	4411532	65.61	4374730	0.99	65.51	39.8	39	4172919	0.95	65.27	41.14	40	1272	71	69	36802	689
SRR1163190	1344770	1324868	98.52	4411532	65.61	4390713	1	65.6	21.79	21	4074059	0.92	65.17	22.77	22	1279	100	69	20819	689
SRR6964530	2174893	2143385	98.55	4411532	65.61	4378075	0.99	65.53	37.38	37	4158404	0.94	65.27	38.72	38	1294	139	72	33457	693
SRR1163213	1622498	1598071	98.49	4411532	65.61	4397935	1	65.6	26.19	25	4167507	0.94	65.22	27.12	26	1313	117	112	13597	693
SRR6964528	2923131	2870665	98.21	4411532	65.61	4387350	0.99	65.56	49.46	49	4247662	0.96	65.33	50.67	50	1362	129	78	24182	733
SRR6964527	5527679	5418993	98.03	4411532	65.61	4385822	0.99	65.56	92.76	93	4273511	0.97	65.39	94.65	94	1373	141	81	25710	736
SRR6964522	4040911	3992282	98.8	4411532	65.61	4388131	0.99	65.55	69.66	64	4250434	0.96	65.35	71.35	65	1341	134	99	23401	721
SRR1165230	2774269	2605819	93.93	4411532	65.61	4305379	0.98	65.27	38.78	40	3674723	0.83	64.21	43.47	44	1168	104	64	106153	632
SRR1165270	2509580	2494687	99.41	4411532	65.61	4321104	0.98	65.32	37.04	38	3836266	0.87	64.5	40.27	40	1219	121	75	90428	656
SRR1165369	2786674	2770251	99.41	4411532	65.61	4353230	0.99	65.43	40.34	41	4070586	0.92	64.88	42.32	42	1292	109	73	58302	689
SRR1165373	2558104	2542920	99.41	4411532	65.61	4338009	0.98	65.36	38.07	39	3757474	0.85	64.39	41.79	42	1208	108	48	73523	634
SRR1165399	3473839	3449655	99.3	4411532	65.61	4356055	0.99	65.45	50.78	53	4097719	0.93	64.93	53.11	54	1289	124	73	55477	688
SRR1165440	4365807	4339504	99.4	4411532	65.61	4331497	0.98	65.36	65.68	69	3850735	0.87	64.41	71.7	73	1191	110	72	80035	634
SRR1165446	2055021	2043968	99.46	4411532	65.61	4330708	0.98	65.37	29.9	31	3837787	0.87	64.54	32.34	32	1201	116	58	80824	646
SRR1165474	4192260	4167306	99.4	4411532	65.61	4368796	0.99	65.47	60.17	62	4150215	0.94	64.98	62.62	63	1354	138	76	42736	727
SRR6964514	2300900	2281113	99.14	4411532	65.61	4364443	0.99	65.51	40.29	40	4159829	0.94	65.27	41.64	41	1301	157	79	47089	689
SRR1165519	3488569	3467430	99.39	4411532	65.61	4347226	0.99	65.42	50.73	53	4035639	0.91	64.81	53.6	54	1263	136	57	64306	676
SRR1165533	3715189	3685365	99.2	4411532	65.61	4310925	0.98	65.29	55.14	53	3820109	0.87	64.36	60.59	57	1223	103	61	100607	664
SRR1165537	4177655	4153532	99.42	4411532	65.61	4336647	0.98	65.37	60.85	64	3952012	0.9	64.56	65.46	67	1288	107	71	74885	694
SRR1165573	4013139	3989290	99.41	4411532	65.61	4367069	0.99	65.46	56.94	59	4134835	0.94	64.96	59.37	60	1361	134	80	44463	720
SRR1165588	3581576	3552664	99.19	4411532	65.61	4308472	0.98	65.28	52.56	51	3789255	0.86	64.33	58.04	54	1228	102	79	103060	663
SRR6964509	4687267	4599481	98.13	4411532	65.61	4389894	1	65.56	79.04	79	4268554	0.97	65.38	80.72	79	1359	165	97	21638	730
SRR1165603	4018437	3994652	99.41	4411532	65.61	4335834	0.98	65.36	57.84	61	3931324	0.89	64.53	62.42	64	1283	95	52	75698	698
SRR1165624	2436244	2417467	99.23	4411532	65.61	4237493	0.96	65.08	37.92	36	3286043	0.74	63.63	45.71	44	1057	105	51	174039	564
SRR1165649	2293985	2184150	95.21	4411532	65.61	4245952	0.96	65.12	33.94	34	3318813	0.75	63.76	40.42	40	1041	103	63	165580	560
SRR1165655	2902708	2883235	99.33	4411532	65.61	4268870	0.97	65.18	44.39	45	3518558	0.8	63.88	51.47	51	1124	94	68	142662	604
SRR1165657	2256345	2242076	99.37	4411532	65.61	4283144	0.97	65.2	34.35	35	3484556	0.79	63.93	39.74	40	1113	103	65	128388	602
SRR6964508	4665663	4588966	98.36	4411532	65.61	4382741	0.99	65.55	79.56	75	4258118	0.97	65.36	81.3	76	1337	128	100	28791	715
SRR1166929	1832389	1801938	98.34	4411532	65.61	4397357	1	65.6	29.76	29	4216124	0.96	65.28	30.65	29	1347	132	93	14175	736
SRR1167069	2457657	2442834	99.4	4411532	65.61	4335595	0.98	65.35	36.15	37	3721224	0.84	64.35	39.88	40	1194	112	58	75937	625
SRR1167075	1976109	1965693	99.47	4411532	65.61	4328821	0.98	65.37	28.42	29	3801028	0.86	64.5	30.89	31	1200	110	59	82711	642
SRR1167081	3337499	3313856	99.29	4411532	65.61	4352540	0.99	65.44	48.22	50	4082677	0.93	64.91	50.5	51	1284	98	78	58992	683
SRR1167147	4195544	4170718	99.41	4411532	65.61	4327618	0.98	65.35	62.42	65	3824310	0.87	64.38	68.35	69	1184	109	56	83914	632
SRR1167252	2758124	2590566	93.92	4411532	65.61	4303461	0.98	65.26	38.39	40	3670935	0.83	64.2	43.03	43	1143	110	68	108071	624
SRR1167290	2480844	2466092	99.41	4411532	65.61	4321432	0.98	65.32	36.46	37	3828238	0.87	64.48	39.68	39	1186	123	64	90100	636
SRR1167351	2859531	2840892	99.35	4411532	65.61	4263588	0.97	65.16	43.85	44	3512523	0.8	63.86	50.83	50	1114	105	58	147944	600
SRR1167374	2219803	2205730	99.37	4411532	65.61	4280627	0.97	65.19	33.85	35	3474162	0.79	63.93	39.19	39	1101	114	69	130905	599
SRR1167389	2256325	2147414	95.17	4411532	65.61	4245746	0.96	65.13	33.41	33	3308613	0.75	63.74	39.85	39	1051	71	61	165786	565
SRR1169484	2124571	2071251	97.49	4411532	65.61	4396730	1	65.58	34.01	34	4179033	0.95	65.23	35.25	34	1296	162	88	14802	702
SRR1169495	1672778	1617568	96.7	4411532	65.61	4388264	0.99	65.6	26.64	26	4045416	0.92	65.11	28.04	27	1245	139	77	23268	655
SRR1169499	1482070	1469430	99.15	4411532	65.61	4387448	0.99	65.59	24.2	24	4048137	0.92	65.15	25.36	25	1250	115	82	24084	670
SRR6964507	1223840	1208003	98.71	4411532	65.61	4370975	0.99	65.51	21.23	21	3889109	0.88	65.2	22.62	22	1234	113	60	40557	659
SRR1169539	2021827	1964532	97.17	4411532	65.61	4387143	0.99	65.59	32.49	32	4146967	0.94	65.22	33.72	33	1315	134	96	24389	716
SRR1169549	1849279	1797418	97.2	4411532	65.61	4391217	1	65.59	29.61	29	4111371	0.93	65.17	30.87	30	1285	121	68	20315	690
SRR1169552	1687428	1487730	88.17	4411532	65.61	4386966	0.99	65.59	24.54	24	4017491	0.91	65.1	25.86	25	1230	143	74	24566	661
SRR1172060	1661152	1606961	96.74	4411532	65.61	4387906	0.99	65.59	26.45	25	4042653	0.92	65.12	27.84	26	1228	130	68	23626	645
SRR1172065	1811655	1731263	95.56	4411532	65.61	4388259	0.99	65.59	28.05	27	4063570	0.92	65.21	29.51	28	1284	127	73	23273	691
SRR1172075	1803482	1723997	95.59	4411532	65.61	4387933	0.99	65.59	27.96	27	4062768	0.92	65.2	29.42	28	1272	124	88	23599	687
SRR1172102	1835519	1783223	97.15	4411532	65.61	4389101	0.99	65.58	29.34	29	4110517	0.93	65.17	30.59	30	1285	122	82	22431	686
SRR6964505	1669157	1647288	98.69	4411532	65.61	4374867	0.99	65.52	28.77	29	4143526	0.94	65.25	29.81	29	1292	98	99	36665	695
SRR1172135	1679725	1480338	88.13	4411532	65.61	4387449	0.99	65.59	24.38	24	4014666	0.91	65.1	25.7	25	1257	129	80	24083	677
SRR1172136	2009882	1952986	97.17	4411532	65.61	4386343	0.99	65.59	32.27	32	4141987	0.94	65.21	33.51	33	1312	138	68	25189	708
SRR1172176	1474410	1462196	99.17	4411532	65.61	4387370	0.99	65.59	24.05	24	4042903	0.92	65.15	25.21	25	1237	105	96	24162	668
SRR1172186	2125474	2072143	97.49	4411532	65.61	4397694	1	65.59	33.98	34	4177647	0.95	65.23	35.24	34	1321	146	83	13838	708
SRR6964504	3062795	3022796	98.69	4411532	65.61	4379120	0.99	65.54	52.89	53	4246941	0.96	65.33	54.11	53	1311	122	86	32412	700
SRR6964503	4706149	4628553	98.35	4411532	65.61	4363895	0.99	65.48	80.51	81	4232313	0.96	65.26	82.48	82	1344	152	89	47637	729
SRR1172776	1211409	1174797	96.98	4411532	65.61	4394658	1	65.59	20.11	20	3956774	0.9	65.09	21.31	21	1245	109	84	16874	682
SRR1172797	1408522	1311640	93.12	4411532	65.61	4380136	0.99	65.6	22.27	22	4034583	0.91	65.17	23.36	23	1271	134	67	31396	690
SRR1172800	1642233	1619734	98.63	4411532	65.61	4391092	1	65.6	27.95	28	4147562	0.94	65.25	28.96	28	1293	118	104	20440	693
SRR1172826	2000690	1975386	98.74	4411532	65.61	4401712	1	65.61	33.97	34	4214104	0.96	65.32	34.93	35	1333	155	88	9820	714
SRR1172827	1454120	1437542	98.86	4411532	65.61	4388455	0.99	65.61	24.7	24	4107643	0.93	65.24	25.7	25	1284	144	99	23077	697
SRR1172834	1464021	1445395	98.73	4411532	65.61	4391145	1	65.6	24.86	25	4114064	0.93	65.23	25.83	25	1287	134	92	20387	689
SRR1172856	2273297	2234597	98.3	4411532	65.61	4403390	1	65.61	38.36	37	4288413	0.97	65.39	39.1	37	1395	131	111	8142	748
SRR1172861	1895913	1658176	87.46	4411532	65.61	4397632	1	65.6	28.55	28	4157289	0.94	65.25	29.57	29	1297	117	95	13900	700
SRR1172879	1339085	1262124	94.25	4411532	65.61	4387893	0.99	65.58	21.85	21	3999259	0.91	65.09	23.1	22	1235	99	73	23639	665
SRR1172907	1877827	1857877	98.94	4411532	65.61	4397792	1	65.6	31.88	32	4189807	0.95	65.28	32.87	32	1324	126	115	13740	706
SRR1172911	1647548	1357684	82.41	4411532	65.61	4393245	1	65.59	23.33	23	4125368	0.94	65.19	24.28	23	1271	96	100	18287	677
SRR1172928	3848072	3473522	90.27	4411532	65.61	4395670	1	65.61	59.72	60	4280608	0.97	65.41	60.83	60	1368	129	102	15862	738
SRR1172931	1875701	1736556	92.58	4411532	65.61	4399505	1	65.6	29.68	29	4171416	0.95	65.26	30.73	30	1316	148	78	12027	704
SRR6964502	4102668	4015236	97.87	4411532	65.61	4365847	0.99	65.49	69.1	69	4220795	0.96	65.26	70.93	70	1340	161	96	45685	714
SRR6964500	2829814	2781692	98.3	4411532	65.61	4384982	0.99	65.55	48.1	48	4244705	0.96	65.33	49.27	48	1338	116	89	26550	720
SRR1172978	2242541	2204754	98.31	4411532	65.61	4403255	1	65.61	37.87	36	4286305	0.97	65.39	38.62	37	1385	169	103	8277	739
SRR1172992	1549513	1532944	98.93	4411532	65.61	4390993	1	65.59	26.39	26	4128956	0.94	65.24	27.37	27	1324	131	104	20539	697
SRR1172999	1711742	1685197	98.45	4411532	65.61	4386730	0.99	65.6	29.07	29	4156100	0.94	65.24	30.11	29	1283	142	87	24802	700
SRR1173021	1988784	1965224	98.82	4411532	65.61	4402978	1	65.61	33.79	34	4211340	0.95	65.31	34.76	34	1293	145	105	8554	689
SRR1173022	1774659	1639750	92.4	4411532	65.61	4402746	1	65.6	28.14	28	4164684	0.94	65.26	29.13	29	1273	136	101	8786	673
SRR1173028	2069940	1957998	94.59	4411532	65.61	4402583	1	65.6	33.6	33	4205360	0.95	65.29	34.6	34	1323	149	89	8949	723
SRR1173078	1513523	1491644	98.55	4411532	65.61	4386504	0.99	65.6	25.73	26	4122121	0.93	65.24	26.7	26	1288	123	102	25028	698
SRR1173090	1672432	1377062	82.34	4411532	65.61	4393846	1	65.6	23.65	23	4139996	0.94	65.2	24.56	23	1275	81	91	17686	687
SRR1173105	2131182	1777741	83.42	4411532	65.61	4398459	1	65.61	30.52	30	4182153	0.95	65.28	31.5	31	1310	114	103	13073	703
SRR1173112	1815131	1794636	98.87	4411532	65.61	4387751	0.99	65.6	31	31	4178401	0.95	65.28	31.98	31	1324	134	109	23781	718
SRR1173122	1556901	1540128	98.92	4411532	65.61	4386039	0.99	65.6	26.66	27	4129960	0.94	65.24	27.67	27	1304	120	93	25493	705
SRR1173147	1978632	1955788	98.85	4411532	65.61	4403268	1	65.61	33.54	34	4207061	0.95	65.3	34.53	34	1290	137	96	8264	686
SRR1173171	1531595	1463189	95.53	4411532	65.61	4382152	0.99	65.56	22.15	19	3615898	0.82	64.41	25.25	22	1106	87	46	29380	583
SRR1173216	2064507	1951822	94.54	4411532	65.61	4401834	1	65.6	33.42	33	4201050	0.95	65.29	34.45	34	1311	148	101	9698	712
SRR1173279	1612179	1543157	95.72	4411532	65.61	4385487	0.99	65.6	25.71	24	4056176	0.92	65.11	27.08	25	1253	124	81	26045	663
SRR1173334	1376724	1348767	97.97	4411532	65.61	4378107	0.99	65.59	22.8	21	3939009	0.89	64.98	24.42	22	1213	122	88	33425	647
SRR1173366	1805883	1785885	98.89	4411532	65.61	4387255	0.99	65.6	30.77	31	4177083	0.95	65.28	31.75	31	1311	122	95	24277	714
SRR1173367	2121586	1768984	83.38	4411532	65.61	4398224	1	65.61	30.29	30	4179415	0.95	65.28	31.27	31	1318	94	102	13308	711
SRR1173440	1498255	1372961	91.64	4411532	65.61	4385215	0.99	65.6	23.62	23	4037224	0.92	65.14	24.82	24	1263	139	105	26317	679
SRR1173528	1759257	1625621	92.4	4411532	65.61	4402348	1	65.6	27.84	28	4159308	0.94	65.25	28.83	28	1270	137	95	9184	674
SRR6964498	2206902	2184914	99	4411532	65.61	4378301	0.99	65.56	37.97	34	4152954	0.94	65.36	39.34	35	1314	132	97	33231	700
SRR6964497	2134065	2106154	98.69	4411532	65.61	4372847	0.99	65.52	36.75	36	4186237	0.95	65.28	37.88	37	1317	125	96	38685	707
SRR6964495	2082118	2043889	98.16	4411532	65.61	4334324	0.98	65.55	35.75	35	4145734	0.94	65.3	36.88	36	1290	119	70	77208	684
SRR1173644	1189420	1163443	97.82	4411532	65.61	4390747	1	65.58	20.04	20	3935655	0.89	65.05	21.3	21	1229	130	82	20785	667
SRR1173655	1505481	1484233	98.59	4411532	65.61	4386164	0.99	65.6	25.54	26	4114025	0.93	65.23	26.53	26	1307	129	87	25368	699
SRR1173693	1539218	1522967	98.94	4411532	65.61	4391533	1	65.59	26.16	26	4122291	0.93	65.22	27.16	27	1288	139	87	19999	673
SRR1174826	1531215	1376197	89.88	4411532	65.61	4384634	0.99	65.58	22.57	22	3986096	0.9	65.09	23.85	23	1238	142	57	26898	650
SRR6964494	2221940	2188690	98.5	4411532	65.61	4375146	0.99	65.53	38.01	38	4201260	0.95	65.29	39.11	38	1332	115	79	36386	707
SRR1175043	1442465	1426167	98.87	4411532	65.61	4387295	0.99	65.6	24.46	24	4100384	0.93	65.22	25.46	25	1291	151	82	24237	693
SRR1175045	1863395	1843530	98.93	4411532	65.61	4398363	1	65.6	31.55	31	4184109	0.95	65.28	32.57	32	1323	121	117	13169	713
SRR1175105	1885286	1648134	87.42	4411532	65.61	4397509	1	65.6	28.31	28	4152869	0.94	65.25	29.34	29	1307	128	92	14023	704
SRR1175108	1397060	1300775	93.11	4411532	65.61	4379558	0.99	65.6	22.04	22	4027777	0.91	65.17	23.14	23	1275	147	71	31974	682
SRR1175113	1986430	1961717	98.76	4411532	65.61	4401901	1	65.61	33.67	34	4210108	0.95	65.31	34.63	34	1327	128	96	9631	709
SRR1175117	1455044	1437120	98.77	4411532	65.61	4392117	1	65.6	24.65	25	4109426	0.93	65.22	25.64	25	1275	111	106	19415	684
SRR1175118	1629032	1606969	98.65	4411532	65.61	4391452	1	65.6	27.68	27	4142569	0.94	65.24	28.7	28	1297	127	111	20080	693
SRR1175134	3825340	3453226	90.27	4411532	65.61	4396663	1	65.61	59.23	60	4279957	0.97	65.41	60.35	60	1371	132	102	14869	734
SRR1175156	1698870	1672544	98.45	4411532	65.61	4385986	0.99	65.59	28.8	28	4149339	0.94	65.25	29.87	29	1283	144	115	25546	693
SRR1180384	1878036	1868927	99.51	4411532	65.61	4380737	0.99	65.6	30.64	31	4115307	0.93	65.22	31.87	32	1290	147	67	30795	703
SRR1180387	1917039	1907438	99.5	4411532	65.61	4381526	0.99	65.6	31.46	32	4128226	0.94	65.24	32.66	33	1282	147	94	30006	694
SRR1188186	1012665	1007763	99.52	4411532	65.61	4391128	1	65.6	36.41	37	4197888	0.95	65.37	37.45	37	1344	311	185	20404	702
SRR2099924	2693950	2676437	99.35	4411532	65.61	4384648	0.99	65.56	70.79	69	4162637	0.94	65.27	73.5	70	1310	170	140	26884	703
SRR2099926	1684118	1642039	97.5	4411532	65.61	4388912	0.99	65.59	44.27	44	4324811	0.98	65.42	44.85	44	1421	310	151	22620	759
SRR2099927	2822636	2808141	99.49	4411532	65.61	4393023	1	65.57	72.52	71	4182966	0.95	65.29	75.21	72	1306	180	133	18509	699
SRR2099929	1926072	1881999	97.71	4411532	65.61	4392551	1	65.59	52.42	53	4346303	0.99	65.46	52.92	53	1418	417	145	18981	761
SRR6964493	2914921	2830235	97.09	4411532	65.61	4352665	0.99	65.45	47.87	49	4003920	0.91	64.76	51.26	51	1238	111	75	58867	668
SRR2099947	3450455	3432062	99.47	4411532	65.61	4391743	1	65.59	89.37	88	4200321	0.95	65.32	92.37	90	1328	203	132	19789	699
SRR2099950	1848628	1818989	98.4	4411532	65.61	4396655	1	65.59	54.8	55	4345231	0.98	65.46	55.39	55	1420	543	158	14877	757
SRR2099954	2180845	2142585	98.25	4411532	65.61	4394734	1	65.59	64.53	65	4360942	0.99	65.5	64.98	65	1401	381	153	16798	740
SRR2099973	1330346	1266612	95.21	4411532	65.61	4395586	1	65.58	25.42	25	4226801	0.96	65.23	26.19	25	1323	235	106	15946	713
SRR2099976	960770	943706	98.22	4411532	65.61	4383613	0.99	65.56	24.99	25	4223737	0.96	65.24	25.72	25	1349	227	117	27919	719
SRR2099977	2506418	2496750	99.61	4411532	65.61	4383398	0.99	65.57	67.96	67	4152494	0.94	65.28	70.57	68	1328	251	147	28134	703
SRR2099978	1998491	1958775	98.01	4411532	65.61	4396871	1	65.59	55.3	55	4347856	0.99	65.46	55.86	56	1495	366	177	14661	808
SRR2099980	2559179	2548373	99.58	4411532	65.61	4375443	0.99	65.55	68.09	65	4142887	0.94	65.26	70.86	67	1338	202	169	36089	710
SRR2099981	2091779	2082204	99.54	4411532	65.61	4379032	0.99	65.55	56.66	56	4123254	0.93	65.27	59.03	57	1298	220	127	32500	700
SRR2099983	2598054	2584748	99.49	4411532	65.61	4376679	0.99	65.58	69.32	68	4155585	0.94	65.3	71.87	70	1326	229	164	34853	714
SRR2099986	2568631	2556184	99.52	4411532	65.61	4390203	1	65.58	68.99	68	4165982	0.94	65.3	71.55	70	1379	174	143	21329	745
SRR2099988	2474558	2464306	99.59	4411532	65.61	4391640	1	65.57	66.77	65	4152218	0.94	65.27	69.45	67	1322	162	135	19892	707
SRR2100019	1568906	1536781	97.95	4411532	65.61	4391651	1	65.6	42.56	42	4354999	0.99	65.5	42.87	42	1445	422	134	19881	779
SRR2100020	2934622	2923554	99.62	4411532	65.61	4388883	0.99	65.58	73.59	71	4181945	0.95	65.3	76.29	73	1347	211	141	22649	738
SRR2100021	1783890	1744533	97.79	4411532	65.61	4394441	1	65.62	51.77	48	4364471	0.99	65.53	52.08	49	1444	350	160	17091	782
SRR2100024	2133703	2122267	99.46	4411532	65.61	4388528	0.99	65.57	56.99	55	4139167	0.94	65.27	59.33	57	1282	202	135	23004	685
SRR2100025	3535076	3512520	99.36	4411532	65.61	4401727	1	65.59	94.39	93	4209312	0.95	65.32	97.52	95	1323	164	170	9805	679
SRR2100028	2050900	2040918	99.51	4411532	65.61	4383028	0.99	65.56	55.09	55	4125833	0.94	65.26	57.4	56	1310	214	142	28504	703
SRR2100031	1908409	1898838	99.5	4411532	65.61	4383370	0.99	65.56	51.6	50	4112416	0.93	65.25	53.88	51	1327	188	160	28162	720
SRR2100036	1804792	1797708	99.61	4411532	65.61	4384895	0.99	65.57	47.96	46	4103682	0.93	65.25	50.18	48	1302	192	118	26637	698
SRR2100040	2161784	2148406	99.38	4411532	65.61	4384963	0.99	65.55	58.16	57	4140038	0.94	65.27	60.46	59	1309	224	118	26569	705
SRR2100041	2000081	1987294	99.36	4411532	65.61	4380682	0.99	65.55	54.29	53	4122782	0.93	65.27	56.52	55	1297	165	156	30850	686
SRR2100042	1390886	1335874	96.04	4411532	65.61	4393936	1	65.59	30.1	29	4291909	0.97	65.35	30.67	30	1369	196	132	17596	735
SRR2100044	1281977	1212630	94.59	4411532	65.61	4386275	0.99	65.61	25.27	24	4177914	0.95	65.18	26.22	25	1363	178	107	25257	715
SRR2100045	1745681	1705511	97.7	4411532	65.61	4396790	1	65.59	44.38	44	4345295	0.98	65.46	44.84	44	1419	289	157	14742	760
SRR2100048	2791448	2778160	99.52	4411532	65.61	4394640	1	65.58	74.22	73	4188725	0.95	65.32	76.75	75	1319	172	117	16892	713
SRR2100049	2740891	2723937	99.38	4411532	65.61	4387918	0.99	65.57	74.86	74	4169840	0.95	65.29	77.53	76	1313	244	171	23614	699
SRR2100050	1920143	1874610	97.63	4411532	65.61	4394716	1	65.61	59.29	58	4372451	0.99	65.55	59.55	58	1456	408	180	16816	781
SRR2100051	2785001	2766596	99.34	4411532	65.61	4379819	0.99	65.56	74.4	70	4162350	0.94	65.28	77.23	72	1315	187	156	31713	705
SRR2100064	2063137	2039827	98.87	4411532	65.61	4391225	1	65.6	68.62	69	4357713	0.99	65.5	69.1	69	1419	373	162	20307	765
SRR2100105	2927443	2915321	99.59	4411532	65.61	4353727	0.99	65.45	36.4	37	4163560	0.94	65.17	37.39	37	1314	98	63	57805	706
SRR2100106	3182868	3161613	99.33	4411532	65.61	4370156	0.99	65.5	39.32	40	4203559	0.95	65.24	40.29	40	1308	77	84	41376	673
SRR2100108	2738078	2726475	99.58	4411532	65.61	4367867	0.99	65.49	33.93	34	4175497	0.95	65.2	34.86	35	1287	97	57	43665	682
SRR2100111	2526878	2516315	99.58	4411532	65.61	4370819	0.99	65.49	31.29	32	4167268	0.94	65.21	32.18	32	1274	101	63	40713	676
SRR2100123	3590906	3575788	99.58	4411532	65.61	4373824	0.99	65.49	44.54	45	4215869	0.96	65.25	45.6	46	1309	138	61	37708	700
SRR2100124	1735634	1728340	99.58	4411532	65.61	4353947	0.99	65.44	21.58	22	4013760	0.91	65.14	22.45	22	1236	92	72	57585	662
SRR2100125	2440245	2429194	99.55	4411532	65.61	4352583	0.99	65.43	30.39	31	4118431	0.93	65.12	31.37	31	1270	97	59	58949	677
SRR2100126	2646333	2635333	99.58	4411532	65.61	4361242	0.99	65.46	32.91	33	4155832	0.94	65.16	33.86	34	1271	98	69	50290	677
SRR2100127	2310792	2298612	99.47	4411532	65.61	4362311	0.99	65.49	28.69	29	4137735	0.94	65.19	29.56	29	1304	86	58	49221	698
SRR2100128	2893877	2878781	99.48	4411532	65.61	4372247	0.99	65.52	35.87	36	4200000	0.95	65.25	36.76	37	1328	100	64	39285	714
SRR2100129	2021381	2008648	99.37	4411532	65.61	4367749	0.99	65.48	25.02	25	4113877	0.93	65.2	25.82	26	1267	85	57	43783	679
SRR2100130	2889302	2874116	99.47	4411532	65.61	4369198	0.99	65.51	35.85	36	4193021	0.95	65.24	36.77	37	1324	93	69	42334	718
SRR2100133	4658771	4631795	99.42	4411532	65.61	4378866	0.99	65.53	57.52	58	4252085	0.96	65.29	58.71	58	1308	114	77	32666	692
SRR2100136	3922706	3904233	99.53	4411532	65.61	4392947	1	65.57	48.25	48	4253521	0.96	65.33	49.32	49	1329	105	70	18585	714
SRR2100137	3323164	3303996	99.42	4411532	65.61	4391429	1	65.56	40.85	41	4233554	0.96	65.29	41.85	41	1342	106	72	20103	718
SRR2100139	3797979	3777709	99.47	4411532	65.61	4366174	0.99	65.49	47.13	48	4219893	0.96	65.26	48.17	48	1346	102	72	45358	725
SRR2100141	5603482	5563688	99.29	4411532	65.61	4371602	0.99	65.49	69.36	71	4249426	0.96	65.28	70.73	71	1345	97	90	39930	699
SRR2100144	3585379	3566677	99.48	4411532	65.61	4361893	0.99	65.45	44.56	45	4195874	0.95	65.2	45.67	46	1293	123	65	49639	687
SRR2100146	2767897	2752310	99.44	4411532	65.61	4351162	0.99	65.44	66.82	69	4114663	0.93	65.2	69.33	70	1316	211	142	60370	705
SRR2100147	1079741	1073251	99.4	4411532	65.61	4337514	0.98	65.4	25.96	26	3835791	0.87	65.07	27.8	27	1214	200	103	74018	668
SRR2100151	4223592	4201784	99.48	4411532	65.61	4387637	0.99	65.6	73.06	74	4327986	0.98	65.5	73.8	74	1360	141	98	23895	730
SRR2100152	4289880	4269181	99.52	4411532	65.61	4377404	0.99	65.6	74.5	75	4315859	0.98	65.49	75.3	76	1406	154	109	34128	740
SRR2100154	4168613	4151540	99.59	4411532	65.61	4389675	1	65.61	72.29	74	4332538	0.98	65.52	72.97	74	1404	171	118	21857	753
SRR2100155	4600607	4581727	99.59	4411532	65.61	4392227	1	65.61	80.21	82	4330652	0.98	65.51	81.05	82	1396	153	105	19305	748
SRR2100156	4452371	4427702	99.45	4411532	65.61	4397178	1	65.61	76.99	79	4342237	0.98	65.52	77.7	79	1394	146	114	14354	746
SRR2100162	3916955	3895072	99.44	4411532	65.61	4402574	1	65.61	68.03	69	4339527	0.98	65.5	68.72	69	1403	158	118	8958	747
SRR2100167	4282857	4256197	99.38	4411532	65.61	4389253	0.99	65.61	74.46	76	4331901	0.98	65.51	75.16	76	1415	179	118	22279	762
SRR2100173	3650883	3626945	99.34	4411532	65.61	4395793	1	65.62	63.48	64	4319420	0.98	65.47	64.29	65	1377	129	106	15739	714
SRR2100174	3022885	3007688	99.5	4411532	65.61	4403239	1	65.61	52.64	53	4298203	0.97	65.4	53.58	54	1406	176	101	8293	770
SRR2100176	4305170	4283988	99.51	4411532	65.61	4384686	0.99	65.61	75.23	76	4312104	0.98	65.46	76.17	77	1390	190	108	26846	726
SRR2100185	3421785	3405308	99.52	4411532	65.61	4404316	1	65.61	59.45	60	4331691	0.98	65.49	60.15	61	1387	176	115	7216	756
SRR2100191	3227689	3214091	99.58	4411532	65.61	4406886	1	65.61	55.31	56	4337221	0.98	65.53	55.9	56	1389	176	106	4646	743
SRR2100192	6672054	6636327	99.46	4411532	65.61	4403971	1	65.61	112.01	114	4370266	0.99	65.55	112.65	114	1462	164	89	7561	782
SRR2100195	4954241	4931010	99.53	4411532	65.61	4404475	1	65.61	84.83	87	4349400	0.99	65.53	85.63	87	1435	200	109	7057	765
SRR2100201	2968890	2948546	99.31	4411532	65.61	4404568	1	65.61	50.4	50	4321904	0.98	65.45	51.1	50	1388	116	99	6964	748
SRR2100205	4515927	4494081	99.52	4411532	65.61	4404326	1	65.6	77.38	79	4338382	0.98	65.52	78.29	79	1396	154	114	7206	758
SRR2100208	2868175	2852607	99.46	4411532	65.61	4396925	1	65.61	49	49	4307546	0.98	65.43	49.74	50	1381	147	98	14607	732
SRR2100211	3011192	2991474	99.35	4411532	65.61	4408267	1	65.61	51	52	4325661	0.98	65.49	51.72	52	1379	118	108	3265	715
SRR2100215	3378175	3364103	99.58	4411532	65.61	4403516	1	65.61	57.92	59	4336118	0.98	65.49	58.54	59	1407	133	113	8016	758
SRR2100216	5250933	5229689	99.6	4411532	65.61	4402960	1	65.62	89.53	91	4360020	0.99	65.54	90.16	91	1410	161	115	8572	764
SRR2100224	5909278	5879871	99.5	4411532	65.61	4395945	1	65.61	98.7	101	4361206	0.99	65.55	99.28	101	1433	126	99	15587	767
SRR2100225	4487448	4469100	99.59	4411532	65.61	4408564	1	65.61	76.77	78	4346673	0.99	65.51	77.59	78	1372	157	123	2968	752
SRR2100228	2639798	2622791	99.36	4411532	65.61	4391077	1	65.61	45.69	46	4318427	0.98	65.48	46.2	46	1387	126	120	20455	749
SRR2100229	2422415	2412409	99.59	4411532	65.61	4397000	1	65.62	42.29	42	4286721	0.97	65.39	43.08	43	1349	123	105	14532	725
SRR2100235	7441598	7404202	99.5	4411532	65.61	4405254	1	65.61	123.39	125	4378098	0.99	65.57	124	126	1398	145	102	6278	747
SRR2100236	4379335	4360178	99.56	4411532	65.61	4402076	1	65.61	73.91	75	4359434	0.99	65.55	74.44	75	1419	156	97	9456	755
SRR2100237	4421052	4397557	99.47	4411532	65.61	4405046	1	65.61	75.91	77	4356872	0.99	65.52	76.52	77	1459	186	97	6486	781
SRR2100240	3499054	3480848	99.48	4411532	65.61	4407290	1	65.61	59.7	61	4332785	0.98	65.49	60.5	61	1361	143	84	4242	719
SRR2100246	3681211	3661708	99.47	4411532	65.61	4402937	1	65.61	61.01	61	4355777	0.99	65.55	61.5	61	1398	143	109	8595	759
SRR2100247	8128191	8074513	99.34	4411532	65.61	4404489	1	65.61	139.29	141	4369913	0.99	65.57	140.17	141	1457	152	105	7043	777
SRR2100248	5555546	5532406	99.58	4411532	65.61	4409920	1	65.61	95.1	97	4364862	0.99	65.54	95.87	97	1414	129	92	1612	756
SRR2100258	6834057	6801770	99.53	4411532	65.61	4404487	1	65.62	114.76	116	4372895	0.99	65.56	115.39	116	1429	186	106	7045	762
SRR2100259	5570014	5546474	99.58	4411532	65.61	4405443	1	65.61	95.64	95	4372277	0.99	65.57	96.12	96	1422	142	105	6089	765
SRR2100268	5066173	5041823	99.52	4411532	65.61	4404641	1	65.61	85.69	87	4364682	0.99	65.56	86.29	87	1390	189	104	6891	746
SRR2100269	4579190	4555361	99.48	4411532	65.61	4402035	1	65.61	78.6	80	4353082	0.99	65.52	79.28	80	1397	184	113	9497	740
SRR2100272	4634218	4609549	99.47	4411532	65.61	4404595	1	65.61	78.29	79	4347460	0.99	65.51	79.07	79	1402	152	93	6937	759
SRR2100273	3548402	3530282	99.49	4411532	65.61	4393404	1	65.61	60.68	61	4325089	0.98	65.49	61.36	61	1408	131	107	18128	760
SRR2100278	3542729	3527043	99.56	4411532	65.61	4391535	1	65.61	60.72	61	4318990	0.98	65.47	61.47	62	1390	150	115	19997	748
SRR2100279	3117165	3103971	99.58	4411532	65.61	4401480	1	65.61	53.23	54	4327147	0.98	65.49	53.89	54	1387	157	115	10052	752
SRR2100281	3520695	3500859	99.44	4411532	65.61	4397456	1	65.61	60.42	61	4325649	0.98	65.48	61.13	61	1357	152	111	14076	724
SRR2100282	3101020	3086186	99.52	4411532	65.61	4396967	1	65.62	53.12	54	4312420	0.98	65.45	53.89	54	1387	145	113	14565	748
SRR2100284	2770771	2757675	99.53	4411532	65.61	4376585	0.99	65.6	47.89	48	4284347	0.97	65.44	48.59	48	1382	143	110	34947	734
SRR2100289	3047064	3031186	99.48	4411532	65.61	4398673	1	65.61	51.36	51	4323080	0.98	65.5	52.03	51	1438	130	111	12859	778
SRR2100291	3442045	3424218	99.48	4411532	65.61	4397477	1	65.62	59	60	4330437	0.98	65.5	59.62	60	1431	152	109	14055	774
SRR2100292	3346806	3329112	99.47	4411532	65.61	4403187	1	65.61	57.23	58	4327171	0.98	65.48	57.97	58	1394	185	98	8345	748
SRR2100293	3516169	3501975	99.6	4411532	65.61	4401544	1	65.61	60.39	61	4332236	0.98	65.49	61.06	61	1418	204	114	9988	757
SRR2100294	3534493	3516972	99.5	4411532	65.61	4398382	1	65.61	60.85	62	4324459	0.98	65.46	61.61	62	1419	123	100	13150	777
SRR2100297	2761400	2747116	99.48	4411532	65.61	4389268	0.99	65.61	47.56	47	4280694	0.97	65.39	48.45	48	1336	116	100	22264	713
SRR2100302	2988209	2972315	99.47	4411532	65.61	4403377	1	65.61	51.23	51	4322480	0.98	65.47	51.9	52	1402	185	106	8155	752
SRR2100303	2873021	2860837	99.58	4411532	65.61	4397069	1	65.61	49.07	49	4322492	0.98	65.49	49.64	50	1411	153	115	14463	763
SRR2100304	3223156	3200849	99.31	4411532	65.61	4394468	1	65.61	55.03	55	4312913	0.98	65.47	55.81	56	1374	175	98	17064	737
SRR2100309	2874586	2859409	99.47	4411532	65.61	4394680	1	65.61	49.15	50	4306674	0.98	65.46	49.87	50	1374	143	103	16852	724
SRR2100315	2599565	2586538	99.5	4411532	65.61	4382531	0.99	65.61	44.72	45	4294390	0.97	65.46	45.34	45	1370	179	109	29001	748
SRR2100318	2900610	2886445	99.51	4411532	65.61	4393085	1	65.62	49.47	50	4301787	0.98	65.47	50.15	50	1380	159	103	18447	739
SRR2100319	2995573	2975855	99.34	4411532	65.61	4393925	1	65.62	51.18	51	4300330	0.97	65.46	51.92	51	1373	179	94	17607	739
SRR2100320	2465179	2455980	99.63	4411532	65.61	4399550	1	65.62	42.19	42	4296642	0.97	65.47	42.82	43	1396	184	95	11982	755
SRR2100321	2564414	2551746	99.51	4411532	65.61	4396614	1	65.61	43.82	44	4301582	0.98	65.48	44.39	44	1388	169	105	14918	736
SRR2100323	5308977	5286382	99.57	4411532	65.61	4399117	1	65.62	90.26	92	4346112	0.99	65.52	91.04	92	1414	185	97	12415	760
SRR2100324	2761892	2746807	99.45	4411532	65.61	4394724	1	65.61	47.35	47	4289838	0.97	65.44	48.13	48	1395	155	100	16808	763
SRR2100328	3585529	3567345	99.49	4411532	65.61	4396336	1	65.62	61.28	62	4318193	0.98	65.49	62.02	62	1381	162	104	15196	746
SRR2100329	3151581	3131549	99.36	4411532	65.61	4396290	1	65.61	53.79	55	4309737	0.98	65.46	54.56	55	1400	188	115	15242	749
SRR2100330	3108527	3092809	99.49	4411532	65.61	4394371	1	65.6	53.25	53	4303850	0.98	65.45	54.02	54	1403	140	105	17161	759
SRR2100331	2535607	2525153	99.59	4411532	65.61	4401273	1	65.61	43.33	44	4299836	0.97	65.47	43.95	44	1359	149	106	10259	738
SRR2100336	3111891	3094566	99.44	4411532	65.61	4397147	1	65.61	53.38	54	4300987	0.97	65.44	54.21	54	1342	144	103	14385	729
SRR2100337	2846292	2834320	99.58	4411532	65.61	4398697	1	65.61	48.76	49	4304257	0.98	65.46	49.47	49	1370	139	108	12835	731
SRR2100340	3281988	3269197	99.61	4411532	65.61	4389901	1	65.61	56.41	57	4307785	0.98	65.47	57.13	57	1403	146	106	21631	745
SRR2100341	3379703	3365718	99.59	4411532	65.61	4403523	1	65.61	57.93	59	4316224	0.98	65.46	58.74	59	1399	151	107	8009	747
SRR2100346	3149361	3134659	99.53	4411532	65.61	4409392	1	65.61	53.73	55	4322247	0.98	65.47	54.49	55	1355	143	100	2140	726
SRR2100347	2937461	2922301	99.48	4411532	65.61	4395765	1	65.61	50.36	50	4301085	0.97	65.46	51.1	51	1394	141	108	15767	746
SRR2100349	2644059	2632561	99.57	4411532	65.61	4399934	1	65.62	44.87	45	4297028	0.97	65.47	45.55	46	1360	180	114	11598	732
SRR2100350	3336579	3313735	99.32	4411532	65.61	4407503	1	65.61	56.95	57	4321453	0.98	65.48	57.71	58	1365	118	94	4029	706
SRR2100351	3160998	3145303	99.5	4411532	65.61	4396079	1	65.61	54.08	55	4308894	0.98	65.47	54.83	55	1404	135	102	15453	753
SRR2100355	3024243	3005005	99.36	4411532	65.61	4396115	1	65.6	51.69	52	4305970	0.98	65.46	52.44	53	1361	165	103	15417	723
SRR2100356	3303277	3287031	99.51	4411532	65.61	4396407	1	65.61	56.62	57	4318944	0.98	65.49	57.26	58	1431	168	120	15125	770
SRR2100357	2884415	2872687	99.59	4411532	65.61	4396982	1	65.61	49.41	49	4303608	0.98	65.47	50.09	50	1406	185	110	14550	760
SRR2100358	2414845	2401853	99.46	4411532	65.61	4403372	1	65.61	41.14	41	4299050	0.97	65.47	41.74	41	1362	220	123	8160	721
SRR2100359	2485129	2471893	99.47	4411532	65.61	4401640	1	65.61	42.5	43	4279984	0.97	65.41	43.31	43	1360	168	102	9892	726
SRR2100360	2882668	2868430	99.51	4411532	65.61	4397708	1	65.61	49.36	50	4315907	0.98	65.49	49.96	50	1374	170	113	13824	738
SRR2100361	3728360	3708052	99.46	4411532	65.61	4404990	1	65.61	63.8	64	4318823	0.98	65.47	64.73	64	1407	182	120	6542	764
SRR2100363	4144683	4127768	99.59	4411532	65.61	4403762	1	65.62	68.11	69	4354636	0.99	65.53	68.63	69	1396	147	97	7770	739
SRR2100364	10419364	10347754	99.31	4411532	65.61	4402339	1	65.61	170.78	174	4372129	0.99	65.55	171.72	174	1439	147	103	9193	745
SRR2100365	4731226	4696699	99.27	4411532	65.61	4402797	1	65.61	77.59	77	4354647	0.99	65.53	78.21	77	1428	161	105	8735	747
SRR2100366	15874633	15794123	99.49	4411532	65.61	4381662	0.99	65.61	262.46	268	4362861	0.99	65.58	263.28	268	1462	152	102	29870	781
SRR2100368	7395510	7348421	99.36	4411532	65.61	4388602	0.99	65.61	121.59	125	4354676	0.99	65.55	122.3	125	1428	157	115	22930	752
SRR2100369	5796651	5760579	99.38	4411532	65.61	4395249	1	65.61	95.4	97	4359109	0.99	65.55	95.93	97	1485	168	116	16283	804
SRR2100371	13100759	13088798	99.91	4411532	65.61	4399593	1	65.61	217.73	225	4370724	0.99	65.57	218.89	225	1469	176	108	11939	775
SRR2100375	12969635	12922966	99.64	4411532	65.61	4398577	1	65.62	213.93	219	4373161	0.99	65.58	214.9	219	1450	202	122	12955	782
SRR2100376	9048303	8997571	99.44	4411532	65.61	4403079	1	65.62	148.22	147	4375199	0.99	65.56	148.94	147	1464	172	91	8453	784
SRR2100378	7787707	7746910	99.48	4411532	65.61	4389161	0.99	65.61	127.37	129	4358604	0.99	65.56	128.06	129	1447	154	103	22371	758
SRR2100380	14418680	14344429	99.49	4411532	65.61	4394919	1	65.61	238.52	245	4371807	0.99	65.57	239.45	245	1502	183	108	16613	802
SRR2100384	11435471	11373631	99.46	4411532	65.61	4402592	1	65.62	187.04	189	4377986	0.99	65.58	187.85	189	1459	188	108	8940	794
SRR2100385	8794941	8737912	99.35	4411532	65.61	4404435	1	65.61	144.55	148	4371655	0.99	65.55	145.38	148	1487	195	104	7097	806
SRR2100388	2212725	2199718	99.41	4411532	65.61	4337096	0.98	65.41	37.08	37	3994775	0.91	64.96	39.12	38	1251	111	85	74436	678
SRR2100393	2006287	1993846	99.38	4411532	65.61	4338914	0.98	65.4	33.86	34	4022340	0.91	65.05	35.45	35	1253	113	85	72618	670
SRR2100398	2316438	2297346	99.18	4411532	65.61	4344084	0.98	65.41	38.92	39	4044944	0.92	65.02	40.78	40	1245	142	83	67448	678
SRR2100401	2324015	2308586	99.34	4411532	65.61	4313731	0.98	65.35	37.19	38	3943401	0.89	64.93	39.14	39	1204	147	78	97801	650
SRR2100404	2110413	2094502	99.25	4411532	65.61	4321337	0.98	65.34	33.63	34	3901762	0.88	64.93	35.61	35	1207	107	71	90195	644
SRR2100405	2313186	2297595	99.33	4411532	65.61	4316618	0.98	65.36	36.88	37	3982004	0.9	65	38.59	38	1251	117	84	94914	676
SRR2100410	3263824	3234735	99.11	4411532	65.61	4327043	0.98	65.36	52.16	53	4014627	0.91	64.94	54.68	54	1273	144	86	84489	685
SRR2100411	1994897	1976504	99.08	4411532	65.61	4326148	0.98	65.37	31.73	32	3927200	0.89	64.95	33.49	33	1208	103	72	85384	644
SRR2100431	2660461	2643468	99.36	4411532	65.61	4336044	0.98	65.43	42.55	43	4071130	0.92	65.11	44.2	44	1276	134	89	75488	674
SRR2100436	2369758	2349927	99.16	4411532	65.61	4338815	0.98	65.43	37.81	38	4058105	0.92	65.1	39.29	39	1300	100	82	72717	698
SRR2100438	3021439	2989099	98.93	4411532	65.61	4348499	0.99	65.44	48.11	48	4114315	0.93	65.14	49.79	49	1272	114	84	63033	674
SRR2100442	2351061	2334480	99.29	4411532	65.61	4349254	0.99	65.44	37.42	38	4059398	0.92	65.11	38.97	39	1270	124	80	62278	673
SRR2100447	2903569	2883721	99.32	4411532	65.61	4343863	0.98	65.45	46.51	47	4105151	0.93	65.15	48.12	48	1280	125	75	67669	688
SRR2100448	2798402	2776554	99.22	4411532	65.61	4336549	0.98	65.43	44.85	45	4096355	0.93	65.13	46.42	46	1309	113	93	74983	694
SRR2100449	3891094	3866642	99.37	4411532	65.61	4358939	0.99	65.47	62.63	63	4168394	0.94	65.18	64.52	64	1318	114	94	52593	699
SRR2100450	3453581	3432268	99.38	4411532	65.61	4351494	0.99	65.45	55.52	55	4136903	0.94	65.15	57.4	56	1303	103	87	60038	695
SRR2100451	2235030	2213147	99.02	4411532	65.61	4336731	0.98	65.42	35.7	36	4050748	0.92	65.09	37.14	37	1274	100	83	74801	687
SRR2100458	1676289	1665587	99.36	4411532	65.61	4339950	0.98	65.39	27.84	28	4006560	0.91	65.05	29.03	29	1282	115	70	71582	689
SRR2100470	1399198	1389932	99.34	4411532	65.61	4400859	1	65.61	24.39	24	4247663	0.96	65.45	24.85	25	1347	139	88	10673	726
SRR2100471	2272225	2262745	99.58	4411532	65.61	4403185	1	65.61	39.55	40	4315983	0.98	65.48	40.1	40	1379	156	109	8347	737
SRR2100473	3343407	3321528	99.35	4411532	65.61	4405429	1	65.61	58.16	59	4353483	0.99	65.54	58.62	59	1433	158	109	6103	762
SRR2100475	3474808	3452762	99.37	4411532	65.61	4397536	1	65.61	60.73	61	4350767	0.99	65.53	61.15	62	1414	143	130	13996	757
SRR2100477	2787863	2773991	99.5	4411532	65.61	4402703	1	65.61	48.74	49	4323137	0.98	65.46	49.39	50	1396	153	136	8829	743
SRR2100478	2721473	2706137	99.44	4411532	65.61	4404861	1	65.61	46.97	46	4352873	0.99	65.54	47.3	46	1408	174	103	6671	753
SRR2100480	3041853	3026669	99.5	4411532	65.61	4405542	1	65.61	53.09	54	4329618	0.98	65.5	53.77	54	1389	138	105	5990	754
SRR2100485	1679949	1671861	99.52	4411532	65.61	4382506	0.99	65.6	29.54	30	4251720	0.96	65.4	30.13	30	1354	122	111	29026	718
SRR2100486	2491736	2478772	99.48	4411532	65.61	4403942	1	65.61	43.58	44	4298064	0.97	65.41	44.39	45	1379	205	99	7590	738
SRR2100491	1660863	1651999	99.47	4411532	65.61	4402577	1	65.61	28.96	29	4276560	0.97	65.43	29.47	29	1371	147	106	8955	741
SRR2100492	3198489	3164293	98.93	4411532	65.61	4393914	1	65.61	54.96	55	4349175	0.99	65.55	55.3	55	1433	144	104	17618	764
SRR2100493	1960314	1950307	99.49	4411532	65.61	4400820	1	65.62	34.23	34	4307261	0.98	65.46	34.7	35	1388	190	100	10712	753
SRR2100494	3088665	3067759	99.32	4411532	65.61	4396008	1	65.61	53.69	54	4331249	0.98	65.49	54.25	54	1387	148	95	15524	732
SRR2100495	3235863	3215536	99.37	4411532	65.61	4398909	1	65.61	56.59	57	4344598	0.98	65.53	57.06	57	1405	164	116	12623	748
SRR2100498	1996136	1986537	99.52	4411532	65.61	4407415	1	65.61	34.95	35	4305522	0.98	65.44	35.51	35	1377	136	125	4117	731
SRR2100502	2064371	2055786	99.58	4411532	65.61	4402468	1	65.61	36.1	36	4328019	0.98	65.51	36.45	36	1439	142	115	9064	771
SRR2100503	2675167	2657763	99.35	4411532	65.61	4406632	1	65.61	46.65	47	4339737	0.98	65.49	47.13	47	1380	137	118	4900	721
SRR2100506	3252506	3236256	99.5	4411532	65.61	4399643	1	65.61	56.62	57	4337699	0.98	65.49	57.21	58	1376	138	121	11889	736
SRR2100507	1743584	1734424	99.47	4411532	65.61	4403721	1	65.61	30.12	30	4293188	0.97	65.45	30.61	30	1393	157	102	7811	747
SRR2100509	2425417	2409021	99.32	4411532	65.61	4405049	1	65.61	41.83	42	4341163	0.98	65.51	42.21	42	1399	151	110	6483	755
SRR2100510	2929418	2916888	99.57	4411532	65.61	4401335	1	65.61	51.08	51	4334586	0.98	65.47	51.63	51	1369	133	108	10197	740
SRR2100511	2510116	2497846	99.51	4411532	65.61	4400058	1	65.6	43.91	44	4309049	0.98	65.42	44.59	45	1384	136	103	11474	752
SRR2100512	3581545	3566972	99.59	4411532	65.61	4402659	1	65.61	62.47	63	4353289	0.99	65.53	62.94	63	1428	171	108	8873	771
SRR2100513	1828277	1817802	99.43	4411532	65.61	4395698	1	65.61	31.65	32	4301400	0.98	65.47	32.07	32	1361	142	106	15834	720
SRR2100514	2727587	2709688	99.34	4411532	65.61	4396488	1	65.6	47.59	48	4321794	0.98	65.46	48.18	48	1393	142	93	15044	745
SRR2100516	1750937	1742278	99.51	4411532	65.61	4389569	1	65.6	30.7	31	4275602	0.97	65.42	31.2	31	1297	124	120	21963	696
SRR2100517	1632559	1622016	99.35	4411532	65.61	4399492	1	65.61	28.57	29	4255637	0.96	65.37	29.17	29	1342	89	102	12040	697
SRR2100518	3034795	3020273	99.52	4411532	65.61	4392366	1	65.61	53.27	54	4328040	0.98	65.49	53.83	54	1397	155	95	19166	752
SRR2100519	3170614	3150045	99.35	4411532	65.61	4395754	1	65.6	55.42	56	4338027	0.98	65.5	55.93	56	1366	120	99	15778	706
SRR2100520	1150300	1142420	99.31	4411532	65.61	4392695	1	65.6	20.15	20	4086532	0.93	65.23	20.97	21	1263	102	104	18837	666
SRR2100521	2943710	2927848	99.46	4411532	65.61	4400493	1	65.61	51.39	52	4325127	0.98	65.47	52.03	52	1395	171	102	11039	745
SRR2100522	2713842	2702722	99.59	4411532	65.61	4403192	1	65.61	47.47	48	4330324	0.98	65.48	48.03	48	1375	133	110	8340	749
SRR2100523	2342793	2327088	99.33	4411532	65.61	4403176	1	65.61	40.82	41	4316477	0.98	65.45	41.38	41	1378	130	122	8356	747
SRR2100524	1712811	1700623	99.29	4411532	65.61	4395364	1	65.6	29.9	30	4258736	0.97	65.37	30.54	30	1339	146	104	16168	717
SRR2100527	1653241	1642554	99.35	4411532	65.61	4401375	1	65.6	28.94	29	4231354	0.96	65.32	29.75	29	1332	186	101	10157	715
SRR2100528	3407062	3389433	99.48	4411532	65.61	4406170	1	65.61	59.4	60	4361360	0.99	65.54	59.79	60	1414	184	109	5362	754
SRR2100530	2721099	2707802	99.51	4411532	65.61	4394811	1	65.6	47.66	48	4340140	0.98	65.52	48.02	48	1424	163	104	16721	769
SRR2100532	2215534	1995460	90.07	4411532	65.61	4397095	1	65.61	35.19	35	4298988	0.97	65.43	35.72	36	1348	150	95	14437	722
SRR2100534	2593784	2583116	99.59	4411532	65.61	4404464	1	65.61	45.33	46	4310617	0.98	65.43	46.06	46	1375	133	111	7068	742
SRR2100535	2032452	2024193	99.59	4411532	65.61	4404428	1	65.61	35.62	36	4308189	0.98	65.46	36.14	36	1372	127	109	7104	747
SRR2100537	2152958	2025947	94.1	4411532	65.61	4397818	1	65.61	35.7	36	4312894	0.98	65.49	36.15	36	1407	156	109	13714	756
SRR2100538	3275601	3258079	99.47	4411532	65.61	4404691	1	65.61	57.3	58	4346851	0.99	65.53	57.82	58	1432	174	100	6841	758
SRR2100546	3329239	3311771	99.48	4411532	65.61	4408212	1	65.62	57.83	58	4352536	0.99	65.54	58.34	58	1390	148	101	3320	744
SRR2100550	2557072	2542635	99.44	4411532	65.61	4394644	1	65.61	44.51	44	4327337	0.98	65.5	44.95	44	1440	147	107	16888	783
SRR2100551	1817819	1804499	99.27	4411532	65.61	4394211	1	65.61	31.14	31	4272647	0.97	65.41	31.71	31	1350	161	94	17321	721
SRR2100553	3210702	3187518	99.28	4411532	65.61	4399285	1	65.61	56.06	57	4338375	0.98	65.48	56.62	57	1398	127	101	12247	766
SRR2100554	4231185	4209173	99.48	4411532	65.61	4396465	1	65.61	74.19	75	4346000	0.99	65.51	74.81	76	1428	147	106	15067	768
SRR2100556	3013322	2995197	99.4	4411532	65.61	4390265	1	65.61	52.83	53	4330963	0.98	65.51	53.31	53	1406	182	101	21267	754
SRR2100557	3138951	3119805	99.39	4411532	65.61	4395300	1	65.61	54.28	54	4348411	0.99	65.54	54.65	54	1457	152	98	16232	788
SRR2100558	2148500	2137731	99.5	4411532	65.61	4403481	1	65.62	37.43	38	4315374	0.98	65.47	37.92	38	1390	173	95	8051	750
SRR2100562	2754096	2737468	99.4	4411532	65.61	4383297	0.99	65.61	47.71	47	4330806	0.98	65.54	48.05	47	1435	152	110	28235	777
SRR2100566	3765414	3743201	99.41	4411532	65.61	4385188	0.99	65.6	65.78	66	4334154	0.98	65.5	66.32	66	1401	140	117	26344	754
SRR2100567	3687118	3664841	99.4	4411532	65.61	4407900	1	65.61	63.14	63	4364440	0.99	65.55	63.56	63	1408	162	114	3632	750
SRR2100568	2018677	2006784	99.41	4411532	65.61	4390337	1	65.61	34.65	34	4306520	0.98	65.5	35.07	35	1402	129	107	21195	755
SRR2100572	1977263	1965540	99.41	4411532	65.61	4403725	1	65.61	34.51	35	4293383	0.97	65.41	35.1	35	1365	180	108	7807	729
SRR2100574	2839004	2824901	99.5	4411532	65.61	4392845	1	65.62	49.46	50	4337819	0.98	65.55	49.84	50	1414	183	100	18687	762
SRR2100575	2651975	2632537	99.27	4411532	65.61	4400579	1	65.61	46.06	46	4334984	0.98	65.5	46.52	47	1381	159	113	10953	749
SRR2100579	2501389	2487548	99.45	4411532	65.61	4389617	1	65.62	43.65	44	4324370	0.98	65.51	44.07	44	1408	183	115	21915	756
SRR2100584	3133322	3115219	99.42	4411532	65.61	4403795	1	65.61	54.27	54	4353593	0.99	65.53	54.68	54	1413	142	103	7737	767
SRR2100587	3230532	3207739	99.29	4411532	65.61	4397299	1	65.6	56.48	57	4333061	0.98	65.47	57.08	57	1381	160	101	14233	754
SRR2100589	2975403	2959485	99.47	4411532	65.61	4390316	1	65.61	52.2	53	4316993	0.98	65.46	52.85	53	1396	135	97	21216	742
SRR2100593	2811857	2795718	99.43	4411532	65.61	4397249	1	65.62	48.78	49	4345798	0.99	65.55	49.12	49	1409	172	99	14283	762
SRR2100594	1577006	1567057	99.37	4411532	65.61	4405779	1	65.61	27.33	27	4271553	0.97	65.42	27.84	27	1377	136	114	5753	744
SRR2100599	2797968	2783032	99.47	4411532	65.61	4397139	1	65.62	48.68	49	4334737	0.98	65.5	49.15	49	1365	168	111	14393	740
SRR2100602	2067980	2054409	99.34	4411532	65.61	4397946	1	65.61	35.45	35	4307392	0.98	65.48	35.96	36	1394	142	122	13586	758
SRR2100603	2324281	2311280	99.44	4411532	65.61	4400180	1	65.62	40.14	40	4333899	0.98	65.53	40.52	40	1399	154	109	11352	758
SRR2100605	2735458	2722316	99.52	4411532	65.61	4401232	1	65.62	47.37	47	4341844	0.98	65.52	47.79	47	1392	131	97	10300	747
SRR2100607	3078244	3058571	99.36	4411532	65.61	4391031	1	65.61	52.74	52	4336247	0.98	65.54	53.18	52	1416	132	92	20501	756
SRR2100613	2602945	2589572	99.49	4411532	65.61	4398095	1	65.62	45.28	45	4338584	0.98	65.53	45.66	45	1397	156	108	13437	751
SRR2100614	1918533	1907778	99.44	4411532	65.61	4391738	1	65.61	33.37	33	4291795	0.97	65.47	33.89	34	1351	146	106	19794	715
SRR2100615	2172260	2159150	99.4	4411532	65.61	4401920	1	65.62	37.54	37	4327474	0.98	65.54	37.93	37	1403	161	105	9612	754
SRR2100616	2601940	2580341	99.17	4411532	65.61	4402573	1	65.61	44.85	44	4348554	0.99	65.54	45.17	44	1388	125	126	8959	716
SRR2100618	4305649	4278481	99.37	4411532	65.61	4404447	1	65.61	74.32	74	4370093	0.99	65.56	74.67	74	1475	162	103	7085	785
SRR2100620	2119563	2103647	99.25	4411532	65.61	4409123	1	65.61	36.8	37	4324809	0.98	65.49	37.25	37	1406	173	120	2409	752
SRR2100621	4957819	4930681	99.45	4411532	65.61	4403420	1	65.61	86.54	88	4362439	0.99	65.56	87.11	88	1443	191	99	8112	772
SRR2100624	3014870	2993222	99.28	4411532	65.61	4404904	1	65.61	51.88	52	4354830	0.99	65.53	52.26	52	1438	161	99	6628	771
SRR2100628	2523150	2509358	99.45	4411532	65.61	4402160	1	65.61	44.18	45	4317916	0.98	65.46	44.79	45	1390	150	113	9372	739
SRR2100629	2430884	2417032	99.43	4411532	65.61	4396795	1	65.61	42.5	43	4322369	0.98	65.47	42.98	43	1405	138	105	14737	760
SRR2100633	3058939	3035964	99.25	4411532	65.61	4402154	1	65.61	52.87	53	4343428	0.98	65.5	53.37	53	1404	131	94	9378	735
SRR2100634	3027094	3010818	99.46	4411532	65.61	4403396	1	65.61	52.69	53	4346727	0.99	65.51	53.14	53	1388	208	107	8136	746
SRR2100637	3223586	3202671	99.35	4411532	65.61	4407806	1	65.61	56.14	56	4350735	0.99	65.51	56.65	56	1430	166	121	3726	774
SRR2100639	1947327	1866384	95.84	4411532	65.61	4384492	0.99	65.59	32.87	33	4259985	0.97	65.36	33.53	33	1360	115	96	27040	722
SRR2100641	2633034	2616413	99.37	4411532	65.61	4393733	1	65.6	45.71	46	4303713	0.98	65.43	46.42	46	1392	129	94	17799	742
SRR2100644	3345966	3326657	99.42	4411532	65.61	4389561	1	65.62	58.27	58	4334977	0.98	65.52	58.77	59	1394	147	90	21971	738
SRR2100646	2167320	2152790	99.33	4411532	65.61	4407003	1	65.61	37.78	38	4304032	0.98	65.44	38.39	38	1351	107	116	4529	704
SRR2100652	2221057	2205941	99.32	4411532	65.61	4398213	1	65.61	38.56	39	4296654	0.97	65.45	39.16	39	1378	186	102	13319	740
SRR2100653	2090750	2080065	99.49	4411532	65.61	4388855	0.99	65.61	36.72	37	4290772	0.97	65.46	37.25	37	1357	142	85	22677	729
SRR2100654	1861310	1850720	99.43	4411532	65.61	4401390	1	65.62	32.27	32	4286290	0.97	65.44	32.8	32	1387	190	108	10142	750
SRR2100655	2087948	2076265	99.44	4411532	65.61	4396487	1	65.61	36.41	36	4295657	0.97	65.44	36.95	37	1403	169	103	15045	762
SRR2100656	2544563	2531914	99.5	4411532	65.61	4407382	1	65.61	43.13	42	4324756	0.98	65.52	43.67	43	1398	183	83	4150	754
SRR2100658	1942032	1927817	99.27	4411532	65.61	4400100	1	65.61	33.35	33	4296423	0.97	65.46	33.84	33	1370	106	95	11432	709
SRR2100661	1988396	1977974	99.48	4411532	65.61	4402011	1	65.61	34.74	35	4286258	0.97	65.42	35.38	35	1372	130	105	9521	728
SRR2100662	2074753	2063841	99.47	4411532	65.61	4404068	1	65.62	35.98	36	4304569	0.98	65.47	36.5	36	1307	153	107	7464	705
SRR2100666	2200718	2186071	99.33	4411532	65.61	4388605	0.99	65.61	38.07	38	4299906	0.97	65.46	38.59	38	1366	153	109	22927	730
SRR2100673	2312492	2296022	99.29	4411532	65.61	4397153	1	65.6	39.81	39	4271829	0.97	65.38	40.69	40	1332	114	106	14379	721
SRR2100674	1912235	1899148	99.32	4411532	65.61	4404186	1	65.61	32.98	33	4294825	0.97	65.45	33.51	33	1361	125	109	7346	713
SRR2100676	1739220	1731926	99.58	4411532	65.61	4393629	1	65.61	30.52	31	4239968	0.96	65.35	31.26	31	1312	110	125	17903	717
SRR2100678	2143162	2128361	99.31	4411532	65.61	4394598	1	65.61	37.19	37	4275119	0.97	65.38	37.93	38	1330	160	124	16934	713
SRR2100681	1941461	1930446	99.43	4411532	65.61	4393406	1	65.61	33.91	34	4270622	0.97	65.39	34.57	34	1331	143	98	18126	707
SRR2100682	2135933	2120768	99.29	4411532	65.61	4400970	1	65.61	37.14	37	4300635	0.97	65.43	37.71	37	1359	104	100	10562	707
SRR2100694	2015390	2005782	99.52	4411532	65.61	4398237	1	65.61	34.95	35	4291245	0.97	65.44	35.52	35	1378	233	108	13295	729
SRR2100697	2470510	2452674	99.28	4411532	65.61	4404636	1	65.61	42.41	43	4319324	0.98	65.46	42.99	43	1339	125	118	6896	720
SRR2100700	2466605	2450019	99.33	4411532	65.61	4392947	1	65.61	42.48	43	4317478	0.98	65.5	42.99	43	1375	162	115	18585	730
SRR2100703	1984627	1973447	99.44	4411532	65.61	4385318	0.99	65.61	34.1	34	4288597	0.97	65.46	34.61	34	1354	125	105	26214	728
SRR2100706	2057871	2047184	99.48	4411532	65.61	4403831	1	65.61	35.23	35	4308999	0.98	65.48	35.74	35	1360	164	106	7701	735
SRR2100707	1821713	1812289	99.48	4411532	65.61	4395331	1	65.61	31.38	31	4277933	0.97	65.44	31.93	31	1370	125	95	16201	735
SRR2100710	1936370	1927960	99.57	4411532	65.61	4404994	1	65.61	33.43	33	4291383	0.97	65.44	34.01	34	1368	154	86	6538	734
SRR2100711	1948770	1940139	99.56	4411532	65.61	4407562	1	65.61	33.08	32	4304604	0.98	65.5	33.58	33	1319	175	90	3970	708
SRR2100715	2329991	2314284	99.33	4411532	65.61	4397813	1	65.6	40.47	41	4306553	0.98	65.44	41.06	41	1355	144	94	13719	725
SRR2100716	2305969	2292543	99.42	4411532	65.61	4386084	0.99	65.61	39.56	39	4307626	0.98	65.5	40.04	40	1386	164	100	25448	739
SRR2100729	2276744	2261218	99.32	4411532	65.61	4406513	1	65.61	39.52	40	4298578	0.97	65.45	40.21	40	1366	135	100	5019	719
SRR2100730	1811091	1771229	97.8	4411532	65.61	4399920	1	65.61	30.85	31	4278770	0.97	65.44	31.38	31	1374	158	114	11612	740
SRR2100731	1903829	1895070	99.54	4411532	65.61	4377568	0.99	65.6	33.15	33	4274292	0.97	65.45	33.66	33	1386	148	100	33964	735
SRR2100737	2497811	2486340	99.54	4411532	65.61	4379298	0.99	65.61	43.64	44	4299375	0.97	65.48	44.18	44	1392	152	108	32234	747
SRR2100748	3579636	3561338	99.49	4411532	65.61	4399574	1	65.59	60.42	61	4285880	0.97	65.36	61.64	62	1369	124	117	11958	725
SRR2100754	2978614	2961575	99.43	4411532	65.61	4398363	1	65.6	49.9	51	4280830	0.97	65.35	50.91	51	1362	107	105	13169	704
SRR2100755	2525167	2514354	99.57	4411532	65.61	4395868	1	65.6	42.13	43	4256809	0.96	65.34	43.13	43	1302	137	102	15664	704
SRR2100760	2647242	2634030	99.5	4411532	65.61	4389928	1	65.6	44.61	45	4255288	0.96	65.34	45.62	45	1353	173	89	21604	725
SRR2100761	3449995	3426524	99.32	4411532	65.61	4401469	1	65.6	57.15	58	4291212	0.97	65.38	58.29	58	1322	162	99	10063	724
SRR2100763	2766989	2752764	99.49	4411532	65.61	4397179	1	65.59	46.75	47	4266166	0.97	65.33	47.8	48	1373	167	79	14353	746
SRR2100764	2364770	2352747	99.49	4411532	65.61	4394634	1	65.58	39.92	41	4232203	0.96	65.27	41.03	41	1312	154	80	16898	709
SRR2100765	2681372	2669966	99.57	4411532	65.61	4398659	1	65.59	45.12	46	4269963	0.97	65.34	46.12	46	1360	152	93	12873	728
SRR2100770	2211784	2198961	99.42	4411532	65.61	4389388	0.99	65.56	37.36	38	4223782	0.96	65.26	38.41	38	1336	142	102	22144	715
SRR2100771	2287516	2275793	99.49	4411532	65.61	4399123	1	65.59	38.31	39	4247783	0.96	65.31	39.28	39	1312	159	82	12409	702
SRR2100772	2616220	2603109	99.5	4411532	65.61	4399009	1	65.59	43.86	45	4266095	0.97	65.33	44.85	45	1337	143	97	12523	717
SRR2100773	2434395	2423190	99.54	4411532	65.61	4385947	0.99	65.57	40.88	42	4228828	0.96	65.32	42.01	42	1336	137	98	25585	716
SRR2100774	2810093	2796159	99.5	4411532	65.61	4391225	1	65.58	47.43	48	4251684	0.96	65.31	48.61	49	1339	118	90	20307	723
SRR2100780	3368280	3354418	99.59	4411532	65.61	4397479	1	65.6	56.56	58	4282254	0.97	65.36	57.73	58	1335	124	101	14053	716
SRR2100781	2554400	2541583	99.5	4411532	65.61	4391483	1	65.59	42.72	43	4251327	0.96	65.33	43.76	44	1331	147	99	20049	719
SRR2100782	2592229	2577861	99.45	4411532	65.61	4389860	1	65.59	44.06	45	4237980	0.96	65.29	45.23	45	1308	143	83	21672	703
SRR2100785	2753877	2738573	99.44	4411532	65.61	4396400	1	65.59	46.49	47	4256288	0.96	65.3	47.64	48	1324	124	85	15132	714
SRR2100786	2545511	2534514	99.57	4411532	65.61	4393250	1	65.57	43.18	43	4232567	0.96	65.26	44.38	44	1342	107	92	18282	722
SRR2100791	2511913	2501496	99.59	4411532	65.61	4384028	0.99	65.56	42.81	43	4230839	0.96	65.26	43.95	44	1317	153	109	27504	694
SRR2100797	2312539	2301367	99.52	4411532	65.61	4372406	0.99	65.56	39.35	40	4203811	0.95	65.24	40.51	40	1315	141	91	39126	707
SRR2100798	3799569	3780469	99.5	4411532	65.61	4389268	0.99	65.58	64.36	65	4272986	0.97	65.34	65.75	66	1362	128	101	22264	736
SRR2100800	2485196	2471843	99.46	4411532	65.61	4391227	1	65.59	41.96	42	4225407	0.96	65.28	43.15	42	1354	165	89	20305	732
SRR2100801	2180390	2166888	99.38	4411532	65.61	4380993	0.99	65.57	37.13	36	4180243	0.95	65.2	38.4	37	1297	144	117	30539	701
SRR2100807	2167004	2151489	99.28	4411532	65.61	4404895	1	65.6	36.57	36	4206742	0.95	65.24	37.76	37	1307	106	77	6637	673
SRR2100808	1679030	1665002	99.16	4411532	65.61	4386614	0.99	65.55	28.38	27	4080767	0.93	65.06	29.78	28	1276	109	87	24918	698
SRR2100818	2943315	2927606	99.47	4411532	65.61	4398929	1	65.57	50.09	50	4237651	0.96	65.27	51.56	51	1339	124	87	12603	718
SRR2100819	1854300	1841703	99.32	4411532	65.61	4391734	1	65.57	31.4	31	4169611	0.95	65.19	32.52	32	1295	126	95	19798	674
SRR2100827	1815969	1802579	99.26	4411532	65.61	4380988	0.99	65.58	31.65	29	4064289	0.92	65	33.48	30	1292	157	65	30544	684
SRR2100834	1535441	1524941	99.32	4411532	65.61	4382175	0.99	65.55	27.07	24	3957352	0.9	64.85	29.09	26	1255	110	71	29357	671
SRR2100836	2050130	2038361	99.43	4411532	65.61	4385176	0.99	65.6	35.36	33	4163507	0.94	65.18	36.78	34	1293	160	81	26356	702
SRR2100837	1933465	1919892	99.3	4411532	65.61	4381610	0.99	65.56	33.7	31	4099231	0.93	65.02	35.48	32	1303	118	111	29922	704
SRR2100838	2022553	2011658	99.46	4411532	65.61	4385647	0.99	65.55	35.34	32	4099395	0.93	65	37.26	33	1297	179	93	25885	707
SRR2100839	2221969	2206059	99.28	4411532	65.61	4392661	1	65.58	38.07	35	4181981	0.95	65.18	39.53	36	1324	159	106	18871	712
SRR2100840	1282711	1274440	99.36	4411532	65.61	4376949	0.99	65.55	22.29	21	3870330	0.88	64.74	24.24	22	1175	131	80	34583	640
SRR2100841	1512329	1501964	99.31	4411532	65.61	4379879	0.99	65.57	26.49	25	4018634	0.91	64.97	28.13	26	1246	99	83	31653	670
SRR2100842	1974502	1961949	99.36	4411532	65.61	4396097	1	65.59	34.23	32	4163935	0.94	65.16	35.63	33	1367	130	84	15435	741
SRR2100848	1582288	1567946	99.09	4411532	65.61	4391840	1	65.58	27.48	26	4066883	0.92	65.04	28.99	27	1258	151	83	19692	672
SRR2100849	1742216	1728634	99.22	4411532	65.61	4382050	0.99	65.56	30.44	28	4064383	0.92	65	32.18	29	1247	126	83	29482	663
SRR2100850	1859196	1844796	99.23	4411532	65.61	4385273	0.99	65.56	32.29	30	4125589	0.94	65.09	33.78	31	1289	117	92	26259	690
SRR2100851	1757661	1747871	99.44	4411532	65.61	4388077	0.99	65.57	30.64	28	4087890	0.93	65.03	32.28	30	1266	128	87	23455	673
SRR2100852	1723766	1713794	99.42	4411532	65.61	4397578	1	65.59	30	28	4111372	0.93	65.11	31.44	29	1264	159	93	13954	679
SRR2100854	1848751	1834598	99.23	4411532	65.61	4394997	1	65.58	31.96	30	4136262	0.94	65.1	33.42	31	1272	125	107	16535	682
SRR2100855	1954655	1940168	99.26	4411532	65.61	4396187	1	65.59	33.95	32	4162875	0.94	65.15	35.36	33	1297	147	99	15345	698
SRR2100856	2049337	2037502	99.42	4411532	65.61	4389367	0.99	65.58	35.82	33	4140463	0.94	65.12	37.44	34	1281	130	76	22165	684
SRR2100857	1965379	1950347	99.24	4411532	65.61	4386602	0.99	65.56	34.26	31	4100303	0.93	65.04	36.04	32	1241	89	73	24930	669
SRR2100859	1975460	1965383	99.49	4411532	65.61	4385291	0.99	65.57	34.77	32	4138725	0.94	65.13	36.29	33	1315	123	94	26241	702
SRR2100860	1240755	1233656	99.43	4411532	65.61	4387349	0.99	65.56	21.84	20	3861335	0.88	64.77	23.76	22	1183	73	94	24183	632
SRR2100861	1948247	1937084	99.43	4411532	65.61	4385449	0.99	65.57	34.13	31	4119058	0.93	65.08	35.73	33	1337	115	92	26083	716
SRR2100862	1698029	1687666	99.39	4411532	65.61	4378775	0.99	65.57	29.66	28	4086592	0.93	65.06	31.18	29	1253	118	87	32757	667
SRR2100863	2043450	2030410	99.36	4411532	65.61	4388323	0.99	65.57	35.77	32	4127294	0.94	65.07	37.48	34	1320	140	93	23209	721
SRR2100866	1361236	1353424	99.43	4411532	65.61	4384644	0.99	65.55	23.92	22	3912745	0.89	64.8	25.87	23	1198	132	68	26888	642
SRR2100875	1870317	1858816	99.39	4411532	65.61	4388791	0.99	65.56	32.9	30	4110386	0.93	65.06	34.53	32	1282	111	107	22741	695
SRR2100879	1716805	1706094	99.38	4411532	65.61	4385139	0.99	65.56	30.21	28	4064406	0.92	65	31.92	29	1243	121	92	26393	673
SRR2100881	1845633	1832242	99.27	4411532	65.61	4392194	1	65.57	32.34	30	4105926	0.93	65.05	34	31	1293	182	113	19338	709
SRR2100883	2082272	2066295	99.23	4411532	65.61	4392820	1	65.58	36.38	34	4166276	0.94	65.15	37.86	35	1310	125	83	18712	701
SRR2100884	1453454	1444005	99.35	4411532	65.61	4377330	0.99	65.57	25.18	24	3980234	0.9	64.9	26.92	25	1232	117	87	34202	665
SRR2100885	1990956	1980980	99.5	4411532	65.61	4392988	1	65.58	34.91	33	4162865	0.94	65.15	36.32	34	1293	144	92	18544	698
SRR2100892	1340921	1330550	99.23	4411532	65.61	4384617	0.99	65.54	23.48	22	3911167	0.89	64.8	25.37	23	1168	136	78	26915	640
SRR2100917	3371489	3358129	99.6	4411532	65.61	4401062	1	65.61	58.5	59	4317339	0.98	65.46	59.3	60	1393	126	107	10470	745
SRR2100921	3350740	3337611	99.61	4411532	65.61	4402113	1	65.61	57.97	59	4320299	0.98	65.48	58.74	59	1395	184	100	9419	757
SRR2100922	3569430	3551888	99.51	4411532	65.61	4400844	1	65.62	61.79	63	4321103	0.98	65.49	62.6	63	1390	172	106	10688	752
SRR2100927	3234581	3219190	99.52	4411532	65.61	4388346	0.99	65.61	56.28	57	4308601	0.98	65.47	57.01	57	1387	168	107	23186	753
SRR2100928	3455258	3441606	99.6	4411532	65.61	4399789	1	65.61	59.93	61	4318825	0.98	65.47	60.71	61	1365	168	90	11743	739
SRR2100931	3058461	3038496	99.35	4411532	65.61	4402009	1	65.61	52.93	54	4309235	0.98	65.44	53.73	54	1408	136	105	9523	751
SRR2100932	3360346	3343772	99.51	4411532	65.61	4394469	1	65.61	58.19	59	4309061	0.98	65.46	59	59	1427	164	101	17063	769
SRR2100934	2912034	2894519	99.4	4411532	65.61	4402353	1	65.6	50.39	51	4314068	0.98	65.47	51.08	51	1378	129	100	9179	754
SRR2100937	3277661	3262504	99.54	4411532	65.61	4400719	1	65.61	56.87	58	4315421	0.98	65.47	57.64	58	1380	152	101	10813	739
SRR2100938	2799877	2786354	99.52	4411532	65.61	4394054	1	65.61	48.67	49	4290035	0.97	65.42	49.49	50	1417	177	100	17478	760
SRR2100940	3480420	3464399	99.54	4411532	65.61	4394528	1	65.61	60.15	61	4314855	0.98	65.47	60.95	61	1390	146	118	17004	748
SRR2100941	2853280	2838739	99.49	4411532	65.61	4399496	1	65.6	49.45	50	4277669	0.97	65.38	50.51	50	1400	161	114	12036	756
SRR2100943	3423843	3406045	99.48	4411532	65.61	4394958	1	65.61	59.27	60	4308386	0.98	65.45	60.13	61	1367	142	99	16574	719
SRR2100944	3417736	3401427	99.52	4411532	65.61	4398270	1	65.61	59.24	60	4309141	0.98	65.45	60.14	61	1383	135	107	13262	735
SRR2100947	3350343	3333377	99.49	4411532	65.61	4390078	1	65.61	58.17	59	4297562	0.97	65.43	59.07	60	1366	133	99	21454	731
SRR2100953	3346544	3330017	99.51	4411532	65.61	4393925	1	65.6	58.02	59	4303574	0.98	65.44	58.9	59	1407	161	106	17607	752
SRR2100955	3524506	3501649	99.35	4411532	65.61	4397254	1	65.61	60.93	62	4312634	0.98	65.45	61.81	62	1395	163	98	14278	766
SRR2100958	3907008	3881242	99.34	4411532	65.61	4403909	1	65.6	67.48	69	4313066	0.98	65.45	68.57	69	1376	151	106	7623	736
SRR2100960	3238586	3225295	99.59	4411532	65.61	4402605	1	65.61	56.01	56	4305485	0.98	65.43	56.92	57	1357	181	99	8927	729
SRR2100963	2768105	2755919	99.56	4411532	65.61	4396838	1	65.6	47.86	48	4298739	0.97	65.44	48.61	48	1342	139	92	14694	726
SRR2100967	3036564	3016270	99.33	4411532	65.61	4396727	1	65.6	52.57	53	4293123	0.97	65.42	53.49	54	1344	143	98	14805	715
SRR2100969	3287011	3264536	99.32	4411532	65.61	4406644	1	65.61	56.35	56	4315437	0.98	65.45	57.22	57	1357	168	93	4888	731
SRR2100971	3417819	3398148	99.42	4411532	65.61	4398699	1	65.61	58.94	59	4314721	0.98	65.46	59.75	60	1362	159	104	12833	723
SRR2100972	3378694	3358838	99.41	4411532	65.61	4402081	1	65.61	58.39	59	4314830	0.98	65.45	59.24	59	1372	130	104	9451	716
SRR2100973	2102416	2091402	99.48	4411532	65.61	4397454	1	65.6	36.47	36	4243271	0.96	65.35	37.38	37	1373	144	94	14078	746
SRR2100974	2477208	2462508	99.41	4411532	65.61	4384839	0.99	65.61	43.03	43	4252398	0.96	65.36	43.98	44	1338	132	98	26693	720
SRR2100975	2907855	2892254	99.46	4411532	65.61	4401240	1	65.6	50.53	50	4266001	0.97	65.33	51.77	51	1330	144	90	10292	711
SRR2100980	2898415	2877794	99.29	4411532	65.61	4406973	1	65.61	49.56	50	4305332	0.98	65.42	50.42	51	1328	126	87	4559	713
SRR2100981	2874650	2860032	99.49	4411532	65.61	4384372	0.99	65.6	49.71	50	4283199	0.97	65.39	50.61	50	1367	123	101	27160	745
SRR2100986	2483333	2472983	99.58	4411532	65.61	4400182	1	65.61	42.35	43	4300567	0.97	65.41	43.08	43	1323	112	74	11350	715
SRR2100987	2621640	2607002	99.44	4411532	65.61	4401484	1	65.6	44.9	45	4277315	0.97	65.35	45.91	45	1370	142	89	10048	746
SRR2100988	2569873	2554658	99.41	4411532	65.61	4399968	1	65.6	44.2	44	4288688	0.97	65.37	45.07	45	1367	131	109	11564	732
SRR2100996	2422918	2411275	99.52	4411532	65.61	4397571	1	65.61	41.57	42	4288186	0.97	65.39	42.36	42	1346	161	92	13961	729
SRR2100998	2617741	2602737	99.43	4411532	65.61	4397989	1	65.6	45.01	45	4289905	0.97	65.38	45.88	46	1354	142	100	13543	718
SRR2100999	2849460	2830730	99.34	4411532	65.61	4389388	0.99	65.59	49.22	49	4272578	0.97	65.34	50.29	50	1346	127	108	22144	714
SRR2101000	3018559	2999217	99.36	4411532	65.61	4394439	1	65.61	51.51	52	4309726	0.98	65.43	52.28	52	1357	150	89	17093	732
SRR2101004	2675622	2661232	99.46	4411532	65.61	4396543	1	65.6	45.98	46	4274152	0.97	65.34	47	46	1374	147	116	14989	750
SRR2101009	2412008	2401661	99.57	4411532	65.61	4397458	1	65.61	41.49	41	4280993	0.97	65.37	42.32	42	1356	130	98	14074	734
SRR2101012	2527639	2515198	99.51	4411532	65.61	4387093	0.99	65.59	43.21	44	4285817	0.97	65.39	43.98	44	1361	118	92	24439	728
SRR2101019	2704448	2686775	99.35	4411532	65.61	4401522	1	65.6	46.39	47	4297100	0.97	65.39	47.24	47	1352	117	99	10010	705
SRR2101021	2951326	2934782	99.44	4411532	65.61	4397416	1	65.6	50.06	50	4310756	0.98	65.42	50.82	50	1416	119	103	14116	759
SRR2101022	2992836	2971120	99.27	4411532	65.61	4401377	1	65.61	50.47	51	4317786	0.98	65.43	51.22	51	1356	131	97	10155	739
SRR2101023	2771261	2756424	99.46	4411532	65.61	4400015	1	65.61	47.4	48	4306078	0.98	65.41	48.19	48	1382	162	88	11517	742
SRR2101025	2913054	2893092	99.31	4411532	65.61	4395748	1	65.61	49.35	50	4305328	0.98	65.42	50.15	50	1367	105	97	15784	710
SRR2101026	2891778	2876555	99.47	4411532	65.61	4400510	1	65.61	49.59	50	4307148	0.98	65.42	50.4	50	1373	148	111	11022	734
SRR2101027	2932422	2917467	99.49	4411532	65.61	4397636	1	65.6	49.93	51	4307566	0.98	65.42	50.73	51	1354	144	96	13896	733
SRR2101028	2701091	2687451	99.5	4411532	65.61	4389170	0.99	65.6	46.22	47	4293801	0.97	65.41	46.99	47	1355	128	96	22362	724
SRR2101029	2528159	2511042	99.32	4411532	65.61	4391834	1	65.59	43.55	44	4269000	0.97	65.33	44.51	44	1333	171	99	19698	720
SRR2101030	2706388	2692902	99.5	4411532	65.61	4388492	0.99	65.59	46.7	47	4276627	0.97	65.36	47.65	48	1385	153	96	23040	754
SRR2101031	3140351	3123787	99.47	4411532	65.61	4406177	1	65.6	53.56	54	4311711	0.98	65.42	54.48	55	1358	122	85	5355	722
SRR2101032	2964892	2950399	99.51	4411532	65.61	4395550	1	65.62	50.72	51	4306798	0.98	65.44	51.5	52	1370	181	104	15982	737
SRR2101033	2971736	2957068	99.51	4411532	65.61	4390362	1	65.59	51.18	52	4289749	0.97	65.39	52.12	52	1388	134	102	21170	751
SRR2101034	3068772	3050902	99.42	4411532	65.61	4398301	1	65.6	52.98	53	4292453	0.97	65.36	54.01	54	1348	117	111	13231	698
SRR2101035	2872182	2856797	99.46	4411532	65.61	4401425	1	65.59	49.55	50	4282925	0.97	65.35	50.63	50	1345	130	98	10107	722
SRR2101036	2821437	2806622	99.47	4411532	65.61	4396734	1	65.6	48.7	49	4292237	0.97	65.38	49.6	49	1370	139	110	14798	740
SRR2101038	3081746	3061525	99.34	4411532	65.61	4396464	1	65.6	53.02	54	4305278	0.98	65.41	53.88	54	1362	126	99	15068	728
SRR2101043	3060735	3044206	99.46	4411532	65.61	4398917	1	65.61	52.42	53	4311161	0.98	65.43	53.24	53	1406	158	120	12615	771
SRR2101045	3030557	3013732	99.44	4411532	65.61	4396652	1	65.59	52.13	52	4287658	0.97	65.36	53.18	53	1366	126	114	14880	730
SRR2101050	2840424	2822755	99.38	4411532	65.61	4398026	1	65.61	47.6	47	4319074	0.98	65.48	48.22	48	1372	141	93	13506	729
SRR2101056	2674607	2653644	99.22	4411532	65.61	4402254	1	65.6	44.93	45	4283168	0.97	65.35	45.93	46	1342	158	90	9278	721
SRR2101064	1730124	1719078	99.36	4411532	65.61	4394145	1	65.61	46.61	45	4190081	0.95	65.41	47.76	46	1357	202	146	17387	719
SRR2101079	1474604	1468986	99.62	4411532	65.61	4397272	1	65.6	40.35	41	4150755	0.94	65.35	41.69	42	1335	247	138	14260	711
SRR2101083	1678833	1669388	99.44	4411532	65.61	4395313	1	65.6	45.75	47	4169565	0.95	65.36	47.16	47	1390	237	160	16219	748
SRR2101105	3016971	2999062	99.41	4411532	65.61	4397462	1	65.6	48.85	49	4299118	0.97	65.4	49.72	49	1348	98	78	14070	719
SRR2101109	2722161	2708301	99.49	4411532	65.61	4398057	1	65.61	44.38	45	4310784	0.98	65.43	45.02	45	1393	116	90	13475	743
SRR2101117	2305089	2293277	99.49	4411532	65.61	4401966	1	65.61	37.37	37	4283714	0.97	65.37	38.09	38	1350	155	101	9566	730
SRR2101143	2196442	2182888	99.38	4411532	65.61	4395339	1	65.6	35.68	36	4277363	0.97	65.36	36.37	36	1311	135	105	16193	706
SRR2101153	2480656	2466497	99.43	4411532	65.61	4393909	1	65.61	40.27	40	4285403	0.97	65.4	40.99	40	1379	164	90	17623	731
SRR2101154	2181644	2169958	99.46	4411532	65.61	4389438	0.99	65.61	35.3	35	4266165	0.97	65.39	35.96	35	1367	124	111	22094	738
SRR2101155	2258993	2248748	99.55	4411532	65.61	4397895	1	65.61	36.46	36	4289067	0.97	65.42	37.05	36	1378	132	78	13637	740
SRR2101157	2420497	2405150	99.37	4411532	65.61	4401606	1	65.62	39.1	39	4310535	0.98	65.46	39.65	39	1354	167	97	9926	732
SRR2101158	2351668	2339540	99.48	4411532	65.61	4393954	1	65.61	38.33	38	4289342	0.97	65.41	38.97	39	1403	148	107	17578	757
SRR2101159	2162391	2148903	99.38	4411532	65.61	4396164	1	65.6	35.23	35	4265007	0.97	65.36	35.98	35	1337	138	109	15368	712
SRR2101162	2701029	2684969	99.41	4411532	65.61	4397202	1	65.61	43.95	44	4304660	0.98	65.41	44.62	44	1375	138	91	14330	740
SRR2101163	2528886	2511757	99.32	4411532	65.61	4396444	1	65.61	41.06	41	4305855	0.98	65.43	41.65	41	1354	143	84	15088	729
SRR2101164	2310564	2296792	99.4	4411532	65.61	4400766	1	65.61	37.46	37	4298221	0.97	65.41	38.06	38	1349	110	108	10766	701
SRR2101165	2267375	2257743	99.58	4411532	65.61	4400105	1	65.61	36.87	37	4279688	0.97	65.37	37.58	37	1334	115	90	11427	722
SRR2101166	2276485	2264732	99.48	4411532	65.61	4396139	1	65.6	37.17	37	4283370	0.97	65.38	37.85	38	1378	188	113	15393	738
SRR2101167	2156725	2144866	99.45	4411532	65.61	4406040	1	65.6	35.13	35	4275300	0.97	65.38	35.9	36	1373	161	96	5492	742
SRR2101168	2969469	2953875	99.47	4411532	65.61	4405352	1	65.61	48.08	48	4328037	0.98	65.48	48.7	49	1390	172	99	6180	748
SRR2101169	1647639	1638927	99.47	4411532	65.61	4393907	1	65.6	25.89	26	4152323	0.94	65.21	26.85	26	1279	131	92	17625	696
SRR2101174	2082552	2068256	99.31	4411532	65.61	4399414	1	65.6	33.9	34	4266210	0.97	65.34	34.63	34	1332	129	84	12118	692
SRR2101180	2150331	2141235	99.58	4411532	65.61	4404238	1	65.61	35.07	35	4286613	0.97	65.39	35.73	35	1334	120	92	7294	720
SRR2101181	2080739	2070381	99.5	4411532	65.61	4404168	1	65.61	33.82	34	4277852	0.97	65.38	34.5	34	1340	155	88	7364	730
SRR2101182	2188018	2178538	99.57	4411532	65.61	4401503	1	65.61	35.54	35	4292741	0.97	65.42	36.15	36	1350	110	101	10029	726
SRR2101183	2296033	2283909	99.47	4411532	65.61	4404080	1	65.61	37.16	37	4291181	0.97	65.41	37.86	38	1348	149	89	7452	732
SRR2101184	2853626	2834606	99.33	4411532	65.61	4404363	1	65.61	50.12	50	4335794	0.98	65.45	50.73	51	1431	200	103	7169	759
SRR2101185	2789702	2774204	99.44	4411532	65.61	4397721	1	65.61	48.91	49	4344179	0.98	65.49	49.36	49	1391	174	86	13811	745
SRR2101186	3304185	3288921	99.54	4411532	65.61	4396573	1	65.61	58.16	59	4348552	0.99	65.5	58.64	59	1405	158	105	14959	743
SRR2101187	3421838	3404090	99.48	4411532	65.61	4390605	1	65.6	60.07	60	4323889	0.98	65.44	60.84	60	1410	152	93	20927	765
SRR2101188	3266873	3253887	99.6	4411532	65.61	4398773	1	65.61	57.55	58	4351964	0.99	65.5	58.01	58	1424	150	106	12759	772
SRR2101189	3916528	3896694	99.49	4411532	65.61	4396431	1	65.61	68.74	69	4343771	0.98	65.49	69.43	69	1438	163	86	15101	753
SRR2101190	3234566	3211473	99.29	4411532	65.61	4405862	1	65.61	56.52	57	4353064	0.99	65.49	57.05	57	1366	140	109	5670	728
SRR2101192	2752161	2737781	99.48	4411532	65.61	4402124	1	65.61	48.19	48	4346206	0.99	65.49	48.64	48	1435	181	99	9408	779
SRR2101193	3154702	3133686	99.33	4411532	65.61	4397017	1	65.61	55.29	56	4330968	0.98	65.45	55.97	56	1387	167	96	14515	746
SRR2101194	2927515	2911954	99.47	4411532	65.61	4404829	1	65.62	51.42	52	4350940	0.99	65.5	51.89	52	1416	154	102	6703	766
SRR2101195	3074465	3057970	99.46	4411532	65.61	4404497	1	65.61	54	54	4344535	0.98	65.48	54.57	54	1432	189	110	7035	773
SRR2101196	2986191	2971852	99.52	4411532	65.61	4389333	0.99	65.61	52.67	53	4333397	0.98	65.5	53.18	53	1405	192	107	22199	767
SRR2101197	2942089	2929811	99.58	4411532	65.61	4401501	1	65.61	51.69	52	4344426	0.98	65.49	52.21	52	1408	195	92	10031	753
SRR2101198	3039923	3025085	99.51	4411532	65.61	4396735	1	65.62	53.43	54	4339925	0.98	65.49	53.97	54	1402	175	97	14797	753
SRR2101199	2804370	2790881	99.52	4411532	65.61	4395930	1	65.62	48.9	49	4335937	0.98	65.48	49.4	49	1382	148	120	15602	742
SRR2101200	2811842	2798213	99.52	4411532	65.61	4399440	1	65.62	49.33	50	4342684	0.98	65.51	49.81	50	1395	173	104	12092	750
SRR2101201	2946002	2931589	99.51	4411532	65.61	4405006	1	65.61	51.61	52	4350162	0.99	65.48	52.1	52	1371	194	107	6526	735
SRR2101202	2516395	2504250	99.52	4411532	65.61	4396036	1	65.62	44.15	44	4332566	0.98	65.48	44.62	44	1407	174	103	15496	757
SRR2101204	2625601	2608628	99.35	4411532	65.61	4398934	1	65.61	46.05	46	4336577	0.98	65.47	46.56	46	1395	147	105	12598	749
SRR2101205	2424143	2412329	99.51	4411532	65.61	4398406	1	65.61	42.28	42	4328534	0.98	65.47	42.77	42	1406	179	81	13126	766
SRR2101208	2642753	2627460	99.42	4411532	65.61	4395276	1	65.61	46.46	47	4338132	0.98	65.49	46.91	47	1388	144	113	16256	744
SRR2101209	3059190	3043805	99.5	4411532	65.61	4397693	1	65.62	53.23	54	4348967	0.99	65.52	53.68	54	1442	146	118	13839	786
SRR2101211	2909645	2890502	99.34	4411532	65.61	4399487	1	65.61	51.11	51	4347233	0.99	65.5	51.56	52	1391	142	99	12045	766
SRR2101212	1681104	1672583	99.49	4411532	65.61	4394579	1	65.61	29.48	29	4283760	0.97	65.4	29.99	30	1380	143	125	16953	761
SRR2101213	2908648	2889700	99.35	4411532	65.61	4397320	1	65.61	50.96	51	4348591	0.99	65.5	51.38	51	1404	144	107	14212	752
SRR2101214	3198069	3181504	99.48	4411532	65.61	4403508	1	65.61	55.47	55	4363805	0.99	65.54	55.83	55	1450	196	96	8024	776
SRR2101215	2890191	2873649	99.43	4411532	65.61	4398275	1	65.61	50.67	51	4349250	0.99	65.52	51.07	51	1433	157	112	13257	771
SRR2101216	2751443	2733999	99.37	4411532	65.61	4397877	1	65.61	48.22	48	4347537	0.99	65.5	48.61	49	1416	187	103	13655	760
SRR2101217	3260993	3244107	99.48	4411532	65.61	4397695	1	65.61	56.97	57	4356886	0.99	65.54	57.36	57	1460	176	103	13837	782
SRR2101218	3019780	3003975	99.48	4411532	65.61	4393449	1	65.61	52.8	53	4339689	0.98	65.5	53.3	53	1413	183	105	18083	747
SRR2101219	3239668	3224412	99.53	4411532	65.61	4400953	1	65.62	56.98	57	4351994	0.99	65.52	57.45	58	1428	189	95	10579	770
SRR2101223	2826622	2807796	99.33	4411532	65.61	4397791	1	65.61	49.58	50	4334865	0.98	65.48	50.12	50	1401	162	100	13741	760
SRR2101225	2810736	2791478	99.31	4411532	65.61	4402447	1	65.61	48.82	48	4358971	0.99	65.54	49.14	48	1451	129	109	9085	792
SRR2101228	2806184	2792573	99.51	4411532	65.61	4394361	1	65.6	49.23	49	4342785	0.98	65.5	49.64	49	1395	159	96	17171	757
SRR2101229	3015102	3003076	99.6	4411532	65.61	4399241	1	65.61	52.89	53	4342790	0.98	65.49	53.41	53	1422	187	111	12291	761
SRR2101236	3033775	3020027	99.55	4411532	65.61	4392093	1	65.61	53.59	54	4337298	0.98	65.49	54.09	54	1407	165	99	19439	757
SRR2101238	3110617	3094364	99.48	4411532	65.61	4403148	1	65.61	54.71	55	4345943	0.99	65.49	55.25	55	1423	180	101	8384	763
SRR2101239	2993921	2973640	99.32	4411532	65.61	4399948	1	65.61	51.9	51	4357137	0.99	65.53	52.25	51	1399	142	101	11584	751
SRR2101240	2864406	2851799	99.56	4411532	65.61	4404602	1	65.61	50.21	50	4359727	0.99	65.53	50.57	50	1413	154	104	6930	756
SRR2101242	3486269	3469867	99.53	4411532	65.61	4397189	1	65.62	61.2	62	4358927	0.99	65.54	61.58	62	1425	182	112	14343	766
SRR2101243	3015523	3001600	99.54	4411532	65.61	4402098	1	65.62	52.64	53	4349460	0.99	65.52	53.13	53	1426	195	115	9434	770
SRR2101244	3093399	3078415	99.52	4411532	65.61	4397522	1	65.61	53.77	54	4358927	0.99	65.53	54.1	54	1416	154	115	14010	757
SRR2101246	2958306	2944154	99.52	4411532	65.61	4397501	1	65.61	51.53	52	4354741	0.99	65.53	51.89	52	1433	146	104	14031	773
SRR2101251	3236323	3221713	99.55	4411532	65.61	4398354	1	65.61	57.03	58	4350846	0.99	65.5	57.49	58	1432	122	93	13178	770
SRR2101253	3287573	3274473	99.6	4411532	65.61	4398496	1	65.61	57.18	57	4363385	0.99	65.54	57.5	57	1421	140	118	13036	749
SRR2101255	2952578	2940643	99.6	4411532	65.61	4402978	1	65.61	51.69	52	4353288	0.99	65.5	52.13	52	1423	205	108	8554	767
SRR2101258	3119337	3103597	99.5	4411532	65.61	4396654	1	65.61	54.79	55	4347444	0.99	65.5	55.25	55	1439	123	110	14878	782
SRR2101287	930521	926971	99.62	4411532	65.61	4373019	0.99	65.53	25.65	26	3921576	0.89	65.26	27.1	27	1250	188	142	38513	669
SRR2101288	1015899	1012102	99.63	4411532	65.61	4359172	0.99	65.52	28.01	28	3940722	0.89	65.26	29.5	29	1239	133	149	52360	673
SRR2101289	1242776	1237823	99.6	4411532	65.61	4366578	0.99	65.53	34.38	35	4030250	0.91	65.26	35.91	36	1313	182	144	44954	704
SRR2101290	837383	833913	99.59	4411532	65.61	4368964	0.99	65.52	23.07	23	3854913	0.87	65.22	24.54	24	1214	164	143	42568	649
SRR2101294	1207129	1202686	99.63	4411532	65.61	4378841	0.99	65.55	33.24	34	4028197	0.91	65.26	34.8	35	1280	171	120	32691	696
SRR2101295	1163973	1159116	99.58	4411532	65.61	4359354	0.99	65.53	32.16	33	3999796	0.91	65.26	33.7	34	1254	177	142	52178	660
SRR2101302	775741	771511	99.45	4411532	65.61	4373912	0.99	65.52	27.59	27	4192688	0.95	65.27	28.47	28	1336	270	189	37620	718
SRR2101324	1283945	1278508	99.58	4411532	65.61	4382913	0.99	65.53	35.24	36	4047682	0.92	65.25	36.86	37	1266	211	160	28619	671
SRR6964491	1687146	1661116	98.46	4411532	65.61	4371094	0.99	65.52	28.64	27	3979068	0.9	65.29	30.54	28	1197	108	82	40438	649
SRR2101345	1557243	1550580	99.57	4411532	65.61	4371615	0.99	65.55	43.05	44	4087954	0.93	65.28	44.74	45	1302	188	141	39917	688
SRR6964490	2207770	2175787	98.55	4411532	65.61	4375567	0.99	65.53	37.55	36	4148187	0.94	65.32	38.97	37	1290	108	71	35965	704
SRR2101480	772553	769247	99.57	4411532	65.61	4378284	0.99	65.53	28.34	28	4200327	0.95	65.26	29.23	29	1345	491	162	33248	716
SRR2101489	696471	693338	99.55	4411532	65.61	4380762	0.99	65.55	21.25	21	4086098	0.93	65.19	22.26	21	1317	282	152	30770	710
SRR6964489	2749698	2710579	98.58	4411532	65.61	4364075	0.99	65.51	47.58	47	4177895	0.95	65.24	49.14	48	1292	96	88	47457	695
SRR2101528	1002169	997731	99.56	4411532	65.61	4355704	0.99	65.49	33.12	33	4060278	0.92	65.19	34.75	34	1269	350	147	55828	688
SRR2101549	1333014	1327745	99.6	4411532	65.61	4375340	0.99	65.54	49.11	49	4163151	0.94	65.29	50.83	50	1341	485	176	36192	710
SRR6964488	3542844	3479258	98.21	4411532	65.61	4382852	0.99	65.55	59.81	60	4271299	0.97	65.37	61	60	1380	151	91	28680	741
SRR2101613	721109	718148	99.59	4411532	65.61	4370943	0.99	65.52	27.9	28	4202469	0.95	65.27	28.74	28	1378	466	123	40589	740
SRR6964484	3018031	2964280	98.22	4411532	65.61	4385806	0.99	65.55	50.98	51	4257975	0.97	65.35	52.12	52	1384	144	101	25726	744
SRR2101764	880760	876493	99.52	4411532	65.61	4353987	0.99	65.47	31.31	30	3962974	0.9	65.15	33.38	31	1241	246	145	57545	678
SRR6964482	2711434	2660514	98.12	4411532	65.61	4379042	0.99	65.54	46.04	46	4235084	0.96	65.32	47.18	46	1363	145	100	32490	731
SRR2101819	1204972	1198176	99.44	4411532	65.61	4367465	0.99	65.53	33.27	34	4019692	0.91	65.25	34.83	35	1271	187	135	44067	677
SRR2101820	950422	946512	99.59	4411532	65.61	4374266	0.99	65.54	26.2	27	3936465	0.89	65.26	27.64	27	1260	183	149	37266	684
SRR3647354	5195613	5059074	97.37	4411532	65.61	4403429	1	65.61	114.83	115	4385916	0.99	65.58	115.25	115	1454	248	119	8103	779
SRR3724669	6095734	5146287	84.42	4411532	65.61	4388955	0.99	65.57	74.03	72	4258152	0.97	65.45	75.79	74	1351	113	81	22577	735
SRR3724678	5710288	5245630	91.86	4411532	65.61	4391403	1	65.58	78.03	79	4266489	0.97	65.42	79.81	80	1380	166	91	20129	741
SRR3724743	2322167	2146911	92.45	4411532	65.61	4385698	0.99	65.58	32.32	24	3769807	0.85	65.66	36.3	28	1155	92	67	25834	631
SRR3724758	3203205	2927367	91.39	4411532	65.61	4389088	0.99	65.58	43.51	36	4116022	0.93	65.6	45.69	38	1273	127	77	22444	685
SRR3724810	4880650	4351474	89.16	4411532	65.61	4390442	1	65.58	63.15	63	4242678	0.96	65.41	64.84	64	1336	158	81	21090	730
SRR3724822	6006327	5572345	92.77	4411532	65.61	4383786	0.99	65.58	84.34	85	4259364	0.97	65.4	86.29	86	1350	174	76	27746	726
SRR3724942	3777897	3391548	89.77	4411532	65.61	4389517	1	65.58	49.6	48	4216418	0.96	65.41	51.1	49	1317	134	76	22015	720
SRR3724946	4265449	3741696	87.72	4411532	65.61	4391328	1	65.58	52.35	47	4147767	0.94	65.62	54.8	50	1307	123	83	20204	706
SRR3724949	5659535	5072992	89.64	4411532	65.61	4391271	1	65.57	73.32	74	4256718	0.96	65.39	75.15	74	1342	156	89	20261	727
SRR3724952	14749601	13435904	91.09	4411532	65.61	4398863	1	65.59	198.29	202	4324154	0.98	65.47	201.15	203	1393	190	91	12669	755
SRR6964480	2034215	2014269	99.02	4411532	65.61	4375704	0.99	65.55	35.17	33	4135924	0.94	65.34	36.5	34	1276	112	72	35828	681
SRR6896466	766927	763049	99.49	4411532	65.61	4375700	0.99	65.54	20.9	21	4056588	0.92	65.31	21.91	21	1318	353	90	35832	723
SRR3725673	6067728	5773100	95.14	4411532	65.61	4400164	1	65.62	90.33	89	4380457	0.99	65.56	90.7	89	1439	158	91	11368	784
SRR6896432	633117	630984	99.66	4411532	65.61	4368567	0.99	65.52	23.31	23	4094997	0.93	65.22	24.32	24	1306	286	142	42965	689
SRR6896429	932336	929358	99.68	4411532	65.61	4375389	0.99	65.55	34.59	35	4249191	0.96	65.31	35.42	35	1371	475	169	36143	739
SRR6896426	681833	679044	99.59	4411532	65.61	4374911	0.99	65.53	25.38	25	4149463	0.94	65.4	26.38	26	1320	409	161	36621	701
SRR3725715	1747160	1646109	94.22	4411532	65.61	4383002	0.99	65.6	25.11	24	4173315	0.95	65.37	25.99	25	1313	121	74	28530	695
SRR4035489	1604339	1421990	88.63	4411532	65.61	4358519	0.99	65.48	21.97	21	3457470	0.78	64.53	25.34	24	1066	102	48	53013	579
SRR6896415	755782	752789	99.6	4411532	65.61	4360660	0.99	65.5	27.94	28	4179707	0.95	65.23	28.85	28	1350	380	156	50872	706
SRR5341215	1083150	1065358	98.36	4411532	65.61	4375039	0.99	65.55	24.55	24	4001232	0.91	65.17	26.02	25	1227	102	113	36493	676
SRR6896405	983150	979496	99.63	4411532	65.61	4382932	0.99	65.56	37.63	38	4298520	0.97	65.36	38.26	38	1388	446	192	28600	743
SRR6896237	697716	693042	99.33	4411532	65.61	4367757	0.99	65.52	24.83	25	4124824	0.94	65.22	25.86	25	1344	396	215	43775	725
SRR5341232	1364570	1355705	99.35	4411532	65.61	4372375	0.99	65.52	36.02	36	4130179	0.94	65.25	37.41	37	1316	204	119	39157	716
SRR5341234	1758442	1746472	99.32	4411532	65.61	4369492	0.99	65.53	46.7	48	4160777	0.94	65.29	48.33	49	1347	218	140	42040	721
SRR5341235	1085596	1078704	99.37	4411532	65.61	4360014	0.99	65.51	28.36	28	4064414	0.92	65.24	29.65	29	1281	217	148	51518	684
SRR5341241	1252669	1195854	95.46	4411532	65.61	4362283	0.99	65.5	25.61	25	4059850	0.92	65.16	26.93	26	1278	189	78	49249	688
SRR5341245	1782234	1774755	99.58	4411532	65.61	4391678	1	65.59	45.91	44	4235739	0.96	65.41	46.99	45	1364	219	125	19854	721
SRR6896211	889226	886278	99.67	4411532	65.61	4374648	0.99	65.54	29.58	30	4209375	0.95	65.31	30.45	30	1353	344	137	36884	732
SRR5341250	1152202	1144303	99.31	4411532	65.61	4365353	0.99	65.51	29.98	30	4059729	0.92	65.21	31.43	31	1325	184	108	46179	701
SRR6855889	684304	681774	99.63	4411532	65.61	4373238	0.99	65.55	23.97	24	4162051	0.94	65.27	24.81	24	1353	508	130	38294	734
SRR6855817	600833	598156	99.55	4411532	65.61	4366756	0.99	65.5	20.72	20	3955595	0.9	65.07	22.09	21	1234	328	131	44776	653
SRR5341263	836242	832117	99.51	4411532	65.61	4363866	0.99	65.5	22.34	22	3833158	0.87	65.26	24.06	23	1206	115	84	47666	671
SRR6855690	679527	676791	99.6	4411532	65.61	4375832	0.99	65.55	22.82	23	4153119	0.94	65.37	23.68	23	1340	281	159	35700	732
SRR5341276	1284872	1266121	98.54	4411532	65.61	4401085	1	65.6	22.34	22	4071760	0.92	65.52	23.25	23	1279	106	84	10447	694
SRR6797860	2147554	2107468	98.13	4411532	65.61	4375002	0.99	65.52	36.48	36	4140481	0.94	65.26	37.86	37	1282	114	92	36530	681
SRR6797844	1464125	1440928	98.42	4411532	65.61	4350309	0.99	65.48	25.23	25	3939902	0.89	65.16	26.77	26	1216	125	67	61223	659
SRR6797840	2366535	2313137	97.74	4411532	65.61	4387040	0.99	65.55	39.53	39	4226580	0.96	65.34	40.59	39	1319	159	117	24492	708
SRR5341287	2199740	2186929	99.42	4411532	65.61	4398576	1	65.61	52.95	53	4296558	0.97	65.46	53.79	53	1395	247	136	12956	738
SRR5341289	1474260	1385896	94.01	4411532	65.61	4387317	0.99	65.58	24.52	24	4189552	0.95	65.45	25.14	25	1355	130	101	24215	727
SRR6797800	3540633	3489903	98.57	4411532	65.61	4368671	0.99	65.54	59.36	59	4224080	0.96	65.35	60.9	60	1336	161	87	42861	727
SRR6797793	3004100	2935467	97.72	4411532	65.61	4376035	0.99	65.54	50.29	50	4211175	0.95	65.31	51.72	51	1339	132	77	35497	729
SRR5341297	1380536	1352127	97.94	4411532	65.61	4400969	1	65.61	23.17	23	4269694	0.97	65.52	23.53	23	1383	114	110	10563	748
SRR5341304	3756347	3712378	98.83	4411532	65.61	4396120	1	65.61	66.89	67	4387847	0.99	65.6	66.99	67	1487	163	131	15412	801
SRR6797782	1974114	1960351	99.3	4411532	65.61	4369454	0.99	65.52	34.36	34	4087013	0.93	65.24	35.82	35	1273	119	75	42078	692
SRR6797781	2101120	2080462	99.02	4411532	65.61	4378651	0.99	65.54	35.96	36	4105675	0.93	65.25	37.47	37	1284	125	88	32881	698
SRR5341311	6420331	6127344	95.44	4411532	65.61	4404889	1	65.61	75.63	76	4399729	1	65.6	75.7	76	1432	144	72	6643	783
SRR5341318	5367722	5151653	95.97	4411532	65.61	4399927	1	65.62	63.87	64	4391143	1	65.6	63.97	64	1417	122	86	11605	763
SRR5341319	1515964	1256570	82.89	4411532	65.61	4398907	1	65.61	21.48	21	4219812	0.96	65.51	21.94	22	1349	122	91	12625	724
SRR5341320	7772086	7403321	95.26	4411532	65.61	4402230	1	65.61	91.59	91	4396188	1	65.61	91.68	91	1422	152	72	9302	758
SRR5341321	2492064	2417841	97.02	4411532	65.61	4397244	1	65.61	49.01	49	4387456	0.99	65.59	49.09	49	1479	205	120	14288	803
SRR6797770	1664899	1642986	98.68	4411532	65.61	4373551	0.99	65.52	28.15	28	4092912	0.93	65.22	29.43	28	1268	122	76	37981	681
SRR5341325	3277955	3217337	98.15	4411532	65.61	4397886	1	65.61	69.8	69	4389120	0.99	65.6	69.91	69	1475	181	123	13646	800
SRR6797737	1760817	1726044	98.03	4411532	65.61	4352208	0.99	65.5	29.73	29	4049445	0.92	65.21	31.15	30	1274	115	77	59324	680
SRR5341327	2257200	2052831	90.95	4411532	65.61	4399409	1	65.61	42.29	42	4389721	1	65.6	42.36	42	1460	221	122	12123	798
SRR5341328	6350389	6285924	98.98	4411532	65.61	4395444	1	65.61	78.01	78	4384227	0.99	65.59	78.17	78	1483	125	68	16088	790
SRR5341331	3705252	3648835	98.48	4411532	65.61	4395543	1	65.62	80.1	80	4385311	0.99	65.61	80.26	80	1460	246	132	15989	777
SRR5341334	3563425	3209503	90.07	4411532	65.61	4396617	1	65.62	68.08	68	4391591	1	65.61	68.14	68	1455	180	143	14915	774
SRR6797734	2326187	2288061	98.36	4411532	65.61	4369269	0.99	65.53	39.67	39	4152539	0.94	65.29	41.06	40	1310	118	79	42263	708
SRR6797719	2681694	2639094	98.41	4411532	65.61	4377277	0.99	65.55	45.76	46	4232750	0.96	65.32	46.89	46	1340	136	91	34255	719
SRR6797718	1831191	1775954	96.98	4411532	65.61	4377038	0.99	65.52	29.96	30	4101260	0.93	65.26	31.29	31	1229	124	70	34494	660
SRR5341347	7506133	7280021	96.99	4411532	65.61	4390456	1	65.61	90.34	91	4383368	0.99	65.6	90.45	91	1415	101	70	21076	762
SRR6797716	2605490	2550203	97.88	4411532	65.61	4377819	0.99	65.55	43.67	43	4232174	0.96	65.33	44.76	44	1345	134	98	33713	728
SRR6797697	2789573	2693928	96.57	4411532	65.61	4370927	0.99	65.54	45.48	46	4180898	0.95	65.32	46.93	47	1324	109	77	40605	714
SRR5341352	2311506	2282969	98.77	4411532	65.61	4402048	1	65.62	38.03	38	4392197	1	65.61	38.09	38	1406	146	112	9484	757
SRR5341354	1960151	1812530	92.47	4411532	65.61	4381508	0.99	65.54	29.15	29	3896041	0.88	65.12	31.01	30	1189	111	68	30024	645
SRR5341355	4195576	3930260	93.68	4411532	65.61	4403311	1	65.62	85.8	86	4397104	1	65.61	85.9	86	1464	209	151	8221	794
SRR5341356	1925494	1702350	88.41	4411532	65.61	4380657	0.99	65.59	27.17	27	3819172	0.87	65.22	28.99	28	1232	104	61	30875	669
SRR6797686	1391707	1381246	99.25	4411532	65.61	4361252	0.99	65.52	24.14	24	3907937	0.89	65.16	25.69	25	1177	97	82	50280	635
SRR5341363	3568863	3419973	95.83	4411532	65.61	4402523	1	65.61	42.15	42	4375206	0.99	65.57	42.32	42	1432	140	67	9009	774
SRR6797675	2058280	2034673	98.85	4411532	65.61	4359775	0.99	65.5	35.29	35	4096911	0.93	65.24	36.73	36	1288	112	71	51757	695
SRR6797641	2646696	2593707	98	4411532	65.61	4379776	0.99	65.55	44.59	44	4201451	0.95	65.32	45.92	45	1369	132	83	31756	732
SRR5341376	3737213	3688034	98.68	4411532	65.61	4398910	1	65.61	80.63	81	4393312	1	65.6	80.71	81	1455	198	126	12622	790
SRR5341378	1508194	1384588	91.8	4411532	65.61	4399162	1	65.61	29.69	29	4253098	0.96	65.47	30.36	30	1368	233	109	12370	730
SRR5341379	1476719	1403487	95.04	4411532	65.61	4390583	1	65.58	22.06	21	3557790	0.81	65.31	24.21	23	1109	88	61	20949	604
SRR5341380	3017488	2978048	98.69	4411532	65.61	4399817	1	65.61	36.69	37	4368363	0.99	65.58	36.86	37	1397	122	80	11715	753
SRR6797626	3779044	3708289	98.13	4411532	65.61	4388485	0.99	65.56	64.1	64	4273122	0.97	65.37	65.41	65	1341	153	101	23047	737
SRR5341383	4153233	3880407	93.43	4411532	65.61	4409706	1	65.61	82.88	83	4399617	1	65.61	83.04	83	1477	207	141	1826	795
SRR6797621	1339486	1326324	99.02	4411532	65.61	4360751	0.99	65.49	22.85	23	3850605	0.87	65.09	24.47	24	1182	111	70	50781	638
SRR5341386	4642048	4594132	98.97	4411532	65.61	4391898	1	65.61	101.55	102	4387834	0.99	65.6	101.62	102	1459	240	121	19634	781
SRR5341388	3605540	3496441	96.97	4411532	65.61	4397437	1	65.62	72.78	72	4391114	1	65.61	72.86	72	1456	244	103	14095	773
SRR6797605	1502576	1481642	98.61	4411532	65.61	4364120	0.99	65.51	25.43	25	3942149	0.89	65.2	26.96	26	1203	89	57	47412	635
SRR5341392	4903121	4779657	97.48	4411532	65.61	4392586	1	65.61	102.43	103	4387877	0.99	65.6	102.52	103	1457	216	115	18946	779
SRR6797601	1178689	1161013	98.5	4411532	65.61	4352269	0.99	65.45	20.29	20	3683920	0.84	65.03	22.21	21	1085	117	67	59263	573
SRR5341394	1565812	1543860	98.6	4411532	65.61	4379988	0.99	65.58	24.58	23	3637981	0.82	65.44	26.81	25	1139	99	53	31544	613
SRR6797593	1696372	1660389	97.88	4411532	65.61	4356936	0.99	65.51	28.65	28	4028574	0.91	65.27	30.11	29	1232	81	69	54596	660
SRR6797590	1796526	1760768	98.01	4411532	65.61	4374613	0.99	65.53	30.4	28	3963640	0.9	65.34	32.56	30	1214	116	83	36919	660
SRR5341399	3021791	3003528	99.4	4411532	65.61	4386520	0.99	65.58	54.28	55	4300694	0.97	65.37	55.05	55	1415	145	95	25012	752
SRR5341401	4392480	4356172	99.17	4411532	65.61	4398076	1	65.62	94.52	94	4390921	1	65.61	94.65	94	1505	257	136	13456	809
SRR5341403	1469510	1455159	99.02	4411532	65.61	4401770	1	65.61	25.71	25	4229239	0.96	65.47	26.29	26	1345	136	126	9762	721
SRR6797576	1912750	1868617	97.69	4411532	65.61	4371847	0.99	65.52	32.18	32	4092088	0.93	65.25	33.61	33	1291	113	85	39685	712
SRR5341406	1780363	1727926	97.05	4411532	65.61	4391144	1	65.61	37	36	4254934	0.96	65.46	37.76	37	1355	200	127	20388	721
SRR6797569	1616133	1603817	99.24	4411532	65.61	4373051	0.99	65.51	27.88	28	3988528	0.9	65.15	29.46	29	1249	110	65	38481	673
SRR6797560	2026875	1995324	98.44	4411532	65.61	4379961	0.99	65.53	34.66	34	4183848	0.95	65.28	35.76	35	1314	140	95	31571	710
SRR5341410	5631106	5333100	94.71	4411532	65.61	4399974	1	65.62	65.76	66	4388394	0.99	65.59	65.89	66	1419	161	75	11558	767
SRR5341411	4636261	4075466	87.9	4411532	65.61	4398830	1	65.61	88.78	88	4393506	1	65.6	88.86	88	1486	215	105	12702	792
SRR5341414	2509110	2483587	98.98	4411532	65.61	4385055	0.99	65.55	44.99	45	4284981	0.97	65.34	45.74	46	1397	157	102	26477	750
SRR6797555	1309800	1289223	98.43	4411532	65.61	4337212	0.98	65.42	22.55	22	3842826	0.87	65.03	24.21	23	1182	116	57	74320	633
SRR6797539	1500994	1480196	98.61	4411532	65.61	4360868	0.99	65.53	25.93	25	4047586	0.92	65.24	27.14	26	1278	80	84	50664	697
SRR6797529	1900010	1840417	96.86	4411532	65.61	4368472	0.99	65.53	29.65	29	4125911	0.94	65.28	30.87	30	1286	148	69	43060	682
SRR6797500	2418052	2377406	98.32	4411532	65.61	4378508	0.99	65.52	41.18	41	4145161	0.94	65.26	42.77	42	1285	152	77	33024	691
SRR5341427	4655607	4220440	90.65	4411532	65.61	4404528	1	65.62	51.99	52	4385158	0.99	65.58	52.16	52	1428	149	74	7004	768
SRR5341428	2930892	2875296	98.1	4411532	65.61	4400686	1	65.61	60.27	60	4392829	1	65.6	60.35	60	1474	207	132	10846	796
SRR5341429	3905361	3375706	86.44	4411532	65.61	4404029	1	65.61	41.56	42	4377963	0.99	65.58	41.73	42	1439	123	83	7503	759
SRR5341433	2579427	2493844	96.68	4411532	65.61	4396811	1	65.61	51.42	51	4387692	0.99	65.59	51.5	51	1487	170	138	14721	802
SRR5341434	4694458	4443876	94.66	4411532	65.61	4394397	1	65.61	55.01	55	4382451	0.99	65.6	55.12	55	1449	141	80	17135	783
SRR6797487	1762518	1727058	97.99	4411532	65.61	4360244	0.99	65.5	29.81	29	4054181	0.92	65.2	31.23	30	1288	102	72	51288	692
SRR5341436	2056396	2033793	98.9	4411532	65.61	4401390	1	65.62	35.77	35	4379601	0.99	65.59	35.89	35	1406	148	117	10142	766
SRR5341438	3128424	2743846	87.71	4411532	65.61	4400487	1	65.61	48.98	48	4355689	0.99	65.48	49.35	48	1411	202	119	11045	746
SRR5341439	3341150	2897487	86.72	4411532	65.61	4399369	1	65.62	35.73	36	4365864	0.99	65.58	35.9	36	1408	131	62	12163	752
SRR5341440	7560817	6938546	91.77	4411532	65.61	4398456	1	65.61	85.79	85	4392229	1	65.6	85.89	85	1462	131	84	13076	783
SRR6797486	1792226	1765248	98.49	4411532	65.61	4359161	0.99	65.51	30.69	30	4068424	0.92	65.23	32.11	31	1271	135	74	52371	683
SRR5341442	2459543	2377333	96.66	4411532	65.61	4399622	1	65.61	42.85	43	4347939	0.99	65.5	43.19	43	1425	180	110	11910	768
SRR6797485	1903831	1892465	99.4	4411532	65.61	4374187	0.99	65.53	33.1	33	4078253	0.92	65.24	34.57	34	1249	125	87	37345	675
SRR5341444	2893346	2794741	96.59	4411532	65.61	4397934	1	65.61	56.6	56	4389975	1	65.6	56.68	56	1469	206	130	13598	797
SRR6797477	1863614	1852029	99.38	4411532	65.61	4369844	0.99	65.55	29.77	29	3971062	0.9	65.57	31.88	31	1197	107	71	41688	665
SRR6797475	1547514	1505221	97.27	4411532	65.61	4364009	0.99	65.51	24.37	24	3982271	0.9	65.19	25.92	25	1219	94	67	47523	673
SRR5341448	3655505	3439216	94.08	4411532	65.61	4386558	0.99	65.61	42.58	43	4361234	0.99	65.57	42.75	43	1394	127	58	24974	763
SRR6797470	1278403	1264727	98.93	4411532	65.61	4363188	0.99	65.52	22.39	21	3791741	0.86	65.17	24.23	23	1147	88	66	48344	621
SRR6797468	1365076	1352246	99.06	4411532	65.61	4362285	0.99	65.5	23.4	23	3869148	0.88	65.15	25.02	24	1208	112	89	49247	655
SRR5341459	3599692	3545119	98.48	4411532	65.61	4404490	1	65.62	73.5	73	4400344	1	65.61	73.55	73	1499	222	113	7042	821
SRR5341468	4553582	4432154	97.33	4411532	65.61	4404122	1	65.61	54.89	55	4393503	1	65.59	54.99	55	1462	115	68	7410	776
SRR6797465	1517450	1505573	99.22	4411532	65.61	4361096	0.99	65.49	26.35	26	3948893	0.9	65.16	27.88	27	1198	115	71	50436	643
SRR5535776	1757991	1665068	94.71	4411532	65.61	4395781	1	65.6	25.29	25	4265196	0.97	65.42	25.84	25	1348	164	91	15751	736
SRR6797459	1305559	1296710	99.32	4411532	65.61	4360171	0.99	65.49	22.74	23	3827394	0.87	65.11	24.39	24	1163	112	79	51361	619
SRR6797448	2506567	2485108	99.14	4411532	65.61	4366535	0.99	65.53	43.3	43	4141807	0.94	65.29	44.85	44	1320	157	84	44997	704
SRR6797427	2347763	2317483	98.71	4411532	65.61	4376730	0.99	65.53	40.44	40	4177888	0.95	65.29	41.74	41	1323	151	64	34802	703
SRR6797397	3121523	3070930	98.38	4411532	65.61	4385848	0.99	65.55	53.16	53	4246670	0.96	65.32	54.46	53	1361	172	88	25684	722
SRR5535908	2092638	1944861	92.94	4411532	65.61	4381621	0.99	65.59	28.59	28	4256783	0.96	65.41	29.19	28	1335	104	77	29911	720
SRR6797380	2296268	2263791	98.59	4411532	65.61	4373074	0.99	65.51	39.56	39	4163455	0.94	65.26	40.92	40	1282	150	76	38458	690
SRR6797369	2696134	2663057	98.77	4411532	65.61	4368989	0.99	65.54	46.56	46	4229521	0.96	65.33	47.69	47	1365	141	104	42543	735
SRR6797358	1309434	1296232	98.99	4411532	65.61	4361448	0.99	65.49	22.2	22	3799979	0.86	65.11	23.94	23	1148	90	59	50084	614
SRR5535911	1441331	1368666	94.96	4411532	65.61	4377555	0.99	65.58	20.75	20	4022730	0.91	65.28	21.86	21	1258	107	90	33977	683
SRR6797357	2120285	2105245	99.29	4411532	65.61	4368549	0.99	65.52	37.06	37	4089443	0.93	65.24	38.62	38	1270	144	73	42983	678
SRR5535913	1394796	1324880	94.99	4411532	65.61	4374442	0.99	65.57	20.15	19	3992905	0.91	65.24	21.31	20	1245	123	76	37090	673
SRR6797342	2293449	2277061	99.29	4411532	65.61	4376674	0.99	65.53	39.76	40	4123102	0.93	65.25	41.32	41	1305	131	70	34858	696
SRR5535915	1440875	1356720	94.16	4411532	65.61	4375679	0.99	65.57	20.16	20	4039664	0.92	65.35	21.19	20	1248	108	59	35853	681
SRR5535916	1621064	1541177	95.07	4411532	65.61	4376927	0.99	65.57	23.31	23	4136987	0.94	65.32	24.19	23	1295	128	95	34605	698
SRR5535917	2211474	2095697	94.76	4411532	65.61	4380306	0.99	65.58	31.74	31	4264578	0.97	65.39	32.39	32	1357	166	104	31226	735
SRR5535918	1534113	1452662	94.69	4411532	65.61	4376554	0.99	65.57	22.09	21	4085659	0.93	65.28	23.07	22	1264	111	89	34978	687
SRR5535920	1465643	1390855	94.9	4411532	65.61	4375689	0.99	65.57	20.97	20	4044529	0.92	65.26	22.04	21	1270	114	78	35843	687
SRR6797316	2017021	1978265	98.08	4411532	65.61	4373553	0.99	65.51	34.28	34	4103655	0.93	65.24	35.74	35	1269	124	65	37979	685
SRR6797276	1549856	1540184	99.38	4411532	65.61	4368189	0.99	65.51	26.93	27	3986016	0.9	65.18	28.45	28	1226	102	96	43343	669
SRR5535931	1623183	1547419	95.33	4411532	65.61	4378691	0.99	65.58	23.63	23	4144105	0.94	65.33	24.49	23	1297	126	84	32841	706
SRR6650357	2347457	2308026	98.32	4411532	65.61	4369525	0.99	65.51	40.15	40	4136611	0.94	65.27	41.65	41	1297	120	78	42007	698
SRR6650347	1190419	1169256	98.22	4411532	65.61	4353805	0.99	65.5	20.44	20	3835349	0.87	65.17	21.91	21	1188	76	60	57727	633
SRR5818584	1826664	1811032	99.14	4411532	65.61	4385816	0.99	65.56	40.51	41	4233961	0.96	65.38	41.63	41	1368	113	91	25716	736
SRR5818585	2029424	1997252	98.41	4411532	65.61	4379405	0.99	65.57	44.9	45	4241697	0.96	65.4	46.04	46	1375	152	113	32127	732
SRR5818587	2706354	2650702	97.94	4411532	65.61	4400886	1	65.6	44.25	43	4356472	0.99	65.48	44.63	43	1415	190	94	10646	765
SRR6650342	1454667	1427215	98.11	4411532	65.61	4367397	0.99	65.54	24.75	24	3989918	0.9	65.28	26.17	25	1256	100	67	44135	672
SRR6650279	1251653	1236140	98.76	4411532	65.61	4361252	0.99	65.49	21.85	22	3853157	0.87	65.09	23.41	23	1203	140	69	50280	649
SRR5818607	1195822	1160025	97.01	4411532	65.61	4367838	0.99	65.54	26.46	26	4096754	0.93	65.37	27.6	27	1269	156	81	43694	679
SRR5818617	2016213	1983660	98.39	4411532	65.61	4369077	0.99	65.53	33.72	33	4118809	0.93	65.23	35.1	34	1305	149	88	42455	706
SRR5818618	2241907	2205548	98.38	4411532	65.61	4371642	0.99	65.54	37.42	37	4149270	0.94	65.27	38.79	38	1297	144	81	39890	697
SRR5818620	2439854	2399734	98.36	4411532	65.61	4371844	0.99	65.54	41.32	41	4161049	0.94	65.28	42.74	42	1326	148	88	39688	716
SRR6650269	1807513	1772283	98.05	4411532	65.61	4359053	0.99	65.49	30.49	30	4033462	0.91	65.19	32.07	31	1257	119	73	52479	673
SRR5818636	3659551	3593626	98.2	4411532	65.61	4376494	0.99	65.55	61	61	4219820	0.96	65.33	62.67	62	1370	170	95	35038	743
SRR5818637	1834638	1790936	97.62	4411532	65.61	4396842	1	65.6	29.64	28	4304466	0.98	65.43	30.1	29	1389	184	82	14690	750
SRR5818639	2083589	2045445	98.17	4411532	65.61	4398126	1	65.59	34.83	34	4313366	0.98	65.4	35.36	34	1375	138	93	13406	751
SRR6650248	1219458	1199849	98.39	4411532	65.61	4362167	0.99	65.5	20.8	20	3647271	0.83	65.12	22.95	22	1126	100	55	49365	602
SRR5818658	1289916	1239819	96.12	4411532	65.61	4370097	0.99	65.53	27.62	27	4085899	0.93	65.39	28.89	28	1300	130	77	41435	699
SRR6650229	2302177	2267351	98.49	4411532	65.61	4367337	0.99	65.51	39.69	40	4121975	0.93	65.24	41.26	41	1280	119	93	44195	690
SRR6650219	1257784	1240245	98.61	4411532	65.61	4372706	0.99	65.55	21.65	21	3852819	0.87	65.26	23.26	22	1220	87	69	38826	650
SRR6650141	2523733	2442590	96.78	4411532	65.61	4376538	0.99	65.53	40.82	41	4194982	0.95	65.31	42.08	42	1314	134	73	34994	704
SRR6650116	1415849	1391723	98.3	4411532	65.61	4360921	0.99	65.49	24.04	23	3830704	0.87	65.18	25.97	25	1180	132	80	50611	641
SRR5818692	1344959	1288192	95.78	4411532	65.61	4361896	0.99	65.53	29.36	29	4127136	0.94	65.34	30.52	30	1319	116	68	49636	702
SRR6650112	1401366	1379936	98.47	4411532	65.61	4348234	0.99	65.47	24.02	24	3835308	0.87	65.06	25.85	25	1170	92	73	63298	632
